# Supplementary material for: A roadmap from the bond strength to the grain-boundary energies and macro strength of metals
Source: Nat Commun. 2025 Jan 13;16:615. doi: 10.1038/s41467-025-55921-y (PMC11731018; doi:10.1038/s41467-025-55921-y)
Supplement: Supplementary file 3 — Source Data [file 41467_2025_55921_MOESM3_ESM.xlsx]

## Sheet: Figure1
Figure1a	metals	Ecoh/r^5	EGB Σ5(210)
	V	1.1842	1.20397
	Fe	1.34769	1.89205
	Nb	1.10283	1.24193
	Mo	1.26807	2.02917
	Ta	1.18004	1.41247
	W	1.59696	2.65394
	Li	0.170879	0.149906
	Na	0.0437853	0.0821219
	K	0.0130319	0.0568764
	Rb	0.00872448	0.0338821
	Cs	0.00540022	0.0133529
	Ba	0.033691	0.143523
Figure1b	metals	Ecoh/r^2.5	EGB Σ5(210)
	V	2.50761	1.20397
	Fe	2.40169	1.89205
	Nb	2.88937	1.24193
	Mo	2.94079	2.02917
	Ta	3.09166	1.41247
	W	3.77001	2.65394
	Li	0.527762	0.149906
	Na	0.220756	0.0821219
	K	0.110326	0.0568764
	Rb	0.0862163	0.0338821
	Cs	0.0658922	0.0133529
	Ba	0.253008	0.143523
Figure1c	metals	Ecoh/r^5	EGB Σ7(0001)
	Sc	0.328735	0.293585
	Ti	0.70657	0.364872
	Co	1.43852	0.722288
	Y	0.218839	0.215826
	Zr	0.596046	0.313545
	Tc	1.52764	0.67093
	Ru	1.56004	1.11941
	Hf	0.633724	0.410914
	Re	1.66384	0.969919
	Os	1.82202	1.57807
	Cd	0.142968	0.103191
	Zn	0.279725	0.0943877
	Be	1.88386	1.12066
	Mg	0.144005	0.199657
	Tl	0.128581	0.0743831
	metals	Ecoh/r^5	EGB Σ3(110)
	Ni	1.4549	1.66831
	Cu	1.01572	1.16635
	Rh	1.3309	1.85396
	Pd	0.806022	1.18909
	Ag	0.476441	0.709691
	Ir	1.49164	2.24582
	Pt	1.12548	1.16451
	Au	0.615336	0.606665
	Al	0.566917	0.712509
	Ca	0.0620136	0.382619
	Sr	0.03744	0.309645
	Ce	0.210488	0.622283
	Yb	0.0582252	0.397174
	Th	0.400093	0.940719
Figure1d	metals	Ecoh/r^2.5	EGB Σ7(0001)
	Sc	1.13228	0.293585
	Ti	1.85118	0.364872
	Co	2.51298	0.722288
	Y	0.977919	0.215826
	Zr	1.9301	0.313545
	Tc	3.23486	0.67093
	Ru	3.24263	1.11941
	Hf	2.02019	0.410914
	Re	3.65523	0.969919
	Os	3.85823	1.57807
	Cd	0.407239	0.103191
	Zn	0.614515	0.0943877
	Be	2.50088	1.12066
	Mg	0.466312	0.199657
	Tl	0.491663	0.0743831
	metals	Ecoh/r^2.5	EGB Σ3(110)
	Ni	2.5416	1.66831
	Cu	1.88278	1.16635
	Rh	2.76634	1.85396
	Pd	1.77071	1.18909
	Ag	1.18554	0.709691
	Ir	3.21745	2.24582
	Pt	2.56375	1.16451
	Au	1.53115	0.606665
	Al	1.38631	0.712509
	Ca	0.337794	0.382619
	Sr	0.253765	0.309645
	Ce	0.953578	0.622283
	Yb	0.305222	0.397174
	Th	1.57499	0.940719
Figure 1e	metals	Ecoh/r^5	Averaged EGB
	V	1.1842	0.962192
	Nb	1.10283	0.999424
	Mo	1.26807	1.59594
	W	1.59696	2.10838
	Ta	1.18004	1.19397
	Fe	1.34769	1.42716
	Pd	0.806022	0.756855
	Ni	1.4549	1.07543
	Cu	1.01572	0.74902
	Rh	1.3309	1.25439
	Au	0.615336	0.372736
	Ir	1.49164	1.55816
	Ag	0.476441	0.457219
	Pt	1.12548	0.74379
	Ru	1.56004	1.11941
	Ti	0.70657	0.364872
	Os	1.82202	1.57807
	Sc	0.328735	0.293585
	Zn	0.279725	0.0943877
	Hf	0.633724	0.410914
	Y	0.218839	0.215826
	Zr	0.596046	0.313545
	Cd	0.142968	0.103191
Figure 1f	metals	Ecoh/r^2.5	Averaged EGB
	Sr	0.253765	0.18697
	Ca	0.337794	0.241813
	Al	1.38631	0.392985
	Yb	0.305222	0.24377
	Cs	0.0658922	0.00993719
	K	0.110326	0.0553417
	Rb	0.0862163	0.0295734
	Ba	0.253008	0.151131
	Na	0.220756	0.101309
	Li	0.527762	0.148296
	Mg	0.466312	0.199657
	Be	2.50088	1.12066

## Sheet: Figure2
Figure2a	metals	Ecoh/R^5	ρ0
	Sc	0.328735	0.0174
	Ti	0.70657	0.0275
	V	1.1842	0.0381
	Cr	1.14772	0.0459
	Fe	1.34769	0.0451
	Co	1.43852	0.0434
	Ni	1.4549	0.041
	Cu	1.01572	0.034
	Zn	0.279725	0.0268
	Y	0.218839	0.0144
	Zr	0.596046	0.0236
	Nb	1.10283	0.0336
	Mo	1.26807	0.0409
	Ru	1.56004	0.0447
	Rh	1.3309	0.0404
	Pd	0.806022	0.0323
	Ag	0.476441	0.0245
	Cd	0.142968	0.0196
	Hf	0.633724	0.0267
	Ta	1.18004	0.0372
	W	1.59696	0.0452
	Re	1.66384	0.0509
	Os	1.82202	0.0524
	Ir	1.49164	0.0487
	Pt	1.12548	0.0411
	Au	0.615336	0.0321
	elements	Ecoh/R^2.5	ρ0
	Li	0.527762	0.008
	Na	0.220756	0.0045
	Mg	0.466312	0.0139
	Al	1.38631	0.0265
	K	0.110326	0.0024
	Ca	0.337794	0.0083
	Rb	0.0862163	0.002
	Sr	0.253765	0.0067
	Cs	0.0658922	0.0015
	Ba	0.253008	0.0059
Figure 2b	metals	Ecoh/R^5	Isothermal Bulk Modulus
	Sc	0.328735	43.5
	Ti	0.70657	105.1
	V	1.1842	161.9
	Cr	1.14772	190.1
	Mn	0.605034	59.6
	Fe	1.34769	168.3
	Co	1.43852	191.4
	Ni	1.4549	186
	Cu	1.01572	137
	Zn	0.279725	59.8
	Zr	0.596046	83.3
	Nb	1.10283	170.2
	Mo	1.26807	272.5
	Ru	1.56004	320.8
	Rh	1.3309	270.4
	Pd	0.806022	180.8
	Ag	0.476441	100.7
	Cd	0.142968	46.7
	Hf	0.633724	109
	Ta	1.18004	200
	W	1.59696	323.2
	Re	1.66384	372
	Os	1.82202	418
	Ir	1.49164	355
	Pt	1.12548	278.3
	Au	0.615336	173.2
	Al	0.566917	72.2
	elements	Ecoh/R^2.5	Isothermal Bulk Modulus
	Li	0.527762	11.6
	Na	0.220756	6.8
	Mg	0.466312	35.4
	Al	1.38631	72.2
	K	0.110326	3.2
	Ca	0.337794	15.2
	Ga	0.97046	56.9
	Ge	1.69014	77.2
	Rb	0.0862163	3.1
	Sr	0.253765	11.6
	In	0.699213	41.1
	Sb	0.836119	38.3
	Cs	0.0658922	2
	Ba	0.253008	10.3
	Pb	0.501073	43
	Bi	0.487841	31.5
Figure 2c	metals	Ecoh/R^5	kBTm/Vatom
	Sc	0.328735	1.35724
	Ti	0.70657	2.01853
	V	1.1842	2.93736
	Cr	1.14772	3.27434
	Mn	0.605034	1.94944
	Fe	1.34769	2.98759
	Co	1.43852	2.98721
	Ni	1.4549	2.91963
	Cu	1.01572	2.13654
	Zn	0.279725	0.888962
	Y	0.218839	0.982654
	Zr	0.596046	1.71365
	Nb	1.10283	2.8517
	Mo	1.26807	3.4816
	Ru	1.56004	3.57416
	Rh	1.3309	3.0667
	Pd	0.806022	2.346
	Ag	0.476441	1.3648
	Cd	0.142968	0.55838
	Hf	0.633724	2.0524
	Ta	1.18004	3.4075
	W	1.59696	4.3404
	Re	1.66384	4.4379
	Os	1.82202	4.56028
	Ir	1.49164	3.56703
	Pt	1.12548	2.50828
	Au	0.615336	1.47797
	elements	Ecoh/R^5	kBTm/Vatom
	Li	0.170879	0.386844
	Na	0.0437853	0.17568
	Mg	0.144005	0.743628
	Al	0.566917	1.05343
	K	0.0130319	0.0855267
	Ca	0.0620136	0.481271
	Ge	0.741971	1.48853
	Rb	0.00872448	0.0660317
	Sr	0.03744	0.348649
	In	0.194007	0.304494
	Sb	0.254216	0.714658
	Cs	0.00540022	0.04945
	Ba	0.033691	0.293609
	Pb	0.123682	0.369823
	Bi	0.109169	0.298084
Figure2d	metals	Ecoh/R^5	τmax (GPa)
	Sc	0.328735	0.937054
	Ti	0.70657	1.33342
	V	1.1842	2.5301
	Y	0.218839	0.57544
	Zr	0.596046	1.00241
	Nb	1.10283	2.77253
	Cr	1.14772	2.90232
	Mo	1.26807	3.98347
	Fe	1.34769	1.95073
	Co	1.43852	2.41404
	Ni	1.4549	2.65812
	Ru	1.56004	4.61929
	Rh	1.3309	3.23058
	Pd	0.806022	1.89288
	Cu	1.01572	1.87474
	Ag	0.476441	1.10376
	Zn	0.279725	0.800328
	Cd	0.142968	0.480362
	elements	Ecoh/R^5	τmax (GPa)
	Al	0.566917	1.07362
	Ca	0.0620136	0.328352
	Ga	0.335158	0.476331
	Mg	0.144005	0.610409
	Na	0.0437853	0.109648
	Rb	0.00872448	0.0391689
	Sr	0.03744	0.224176

## Sheet: Figure3
Figure3a	HEAs	Ecoh/R^5	E		Figure3b	HEAs	Ecoh/R^2.5	E		Figure3c	BMGs	Ecoh/R^2.5	E		Figure3d	BMGs	Ecoh/R^2.5	E		Figure3e	BMGs	Ecoh/R^2.5	σf		Figure3f	BMGs	Ecoh/R^2.5	T/R^3
	CoCrFeNi	1.34721	225			CoCrFeNi	2.40638	225			Zr41Ti14Cu12.5Ni10Be22.5	1.03962	101.2			Zr41Ti14Cu12.5Ni10Be22.5	2.10271	101.2			Zr41Ti14Cu12.5Ni10Be22.5	2.10271	1.8			Zr41Ti14Cu12.5Ni10Be22.5	2.10271	226.53
	CoCrMnNi	1.16154	222			CoCrMnNi	2.13825	222			Zr46.75Ti8.25Cu7.5Ni10Be27.5	1.07667	100.5			Zr46.75Ti8.25Cu7.5Ni10Be27.5	2.13816	100.5			Zr46.75Ti8.25Cu7.5Ni10Be27.5	2.13816	1.83			Zr46.75Ti8.25Cu7.5Ni10Be27.5	2.13816	227.882
	CoFeMnNi	1.21154	205			CoFeMnNi	2.19636	205			Zr45.4Ti9.6Cu10.15Ni8.6Be26.25	1.06117	99.9			Zr45.4Ti9.6Cu10.15Ni8.6Be26.25	2.12014	99.9			Zr65Al10Ni10Cu15	1.92977	1.45			Zr65Al10Ni10Cu15	1.92977	193.185
	AlCoCrFeNiTi0.5	1.1471	187			AlCoCrFeNiTi0.5	2.17044	187			Zr52.5Al10 Ni10Cu15Be12.5	0.902947	97.2			Zr52.5Al10 Ni10Cu15Be12.5	2.00112	97.2			Zr52.25Cu28.5Ni4.75Al9.5Ta5	1.95208	1.909			Zr52.25Cu28.5Ni4.75Al9.5Ta5	1.95208	222.156
	AlCoCrFeNiTi0.5	1.1471	187			AlCoCrFeNiTi0.5	2.17044	187			Zr50Al10 Ni10Cu15Be15	0.935142	104.1			Zr50Al10 Ni10Cu15Be15	2.01539	104.1			Zr61Cu17.3Ni12.8Al7.9Sn1	1.94793	1.77			Zr61Cu17.3Ni12.8Al7.9Sn1	1.94793	202.573
	AlCoCrFeNiTi	1.11039	181			AlCoCrFeNiTi	2.14384	181			Zr55Al10 Ni10Cu15Be10	0.870751	93.7			Zr55Al10 Ni10Cu15Be10	1.98685	93.7			Zr57Ti5Cu20Ni8Al10	1.91123	1.77			Zr57Ti5Cu20Ni8Al10	1.91123	200.828
	Al1.5CoCrFeNiTi	1.06858	172			Al1.5CoCrFeNiTi	2.08556	172			Zr60Al10 Ni10Cu15Be5	0.806361	78			Zr60Al10 Ni10Cu15Be5	1.95831	78			Zr57Nb5Cu15.4Ni12.6Al10	1.99345	1.8			Zr57Nb5Cu15.4Ni12.6Al10	1.99345	210.585
	Al2CoCrFeNiTi	1.03275	165			Al2CoCrFeNiTi	2.03562	165			(Zr46.75Ti8.25Cu7.5Ni10Be27.5)98Al2	1.06648	101.8			(Zr46.75Ti8.25Cu7.5Ni10Be27.5)98Al2	2.12312	101.8			Ti50Cu23Ni20Sn7	1.937	1.3			Zr35Ti30Cu8.25Be26.75	2.0552	207.867
	Al0.2Co1.5CrFeNi1.5Ti0.5	1.28109	206			Al0.2Co1.5CrFeNi1.5Ti0.5	2.3431	206			(Zr46.75Ti8.25Cu7.5Ni10Be27.5)95Al5	1.05119	108.9			(Zr46.75Ti8.25Cu7.5Ni10Be27.5)95Al5	2.10056	108.9			Ti50Ni24Cu20B1Si2Sn2	2.09416	2.1			Zr50Cu25Be25	2.06097	230.685
	AlCoCrFeMo0.1Ni	1.19266	196			AlCoCrFeMo0.1Ni	2.21685	196			(Zr46.75Ti8.25Cu7.5Ni10Be27.5)92Al8	1.03589	86.7			(Zr46.75Ti8.25Cu7.5Ni10Be27.5)92Al8	2.07801	86.7			Ti45Zr20Be35	2.09436	1.86			Ti50Cu23Ni20Sn7	1.937	253.573
	Al2CoCrFeMo0.5Ni	1.10103	185			Al2CoCrFeMo0.5Ni	2.13362	185			(Zr46.75Ti8.25Cu7.5Ni10Be27.5)90Al10	1.0257	118.1			(Zr46.75Ti8.25Cu7.5Ni10Be27.5)90Al10	2.06297	118.1			Ti45Zr20Be30Cr5	2.07778	1.72			Ti50Ni24Cu20B1Si2Sn2	2.09416	292.34
	AlCoCrFeNb0.1Ni	1.18942	192			AlCoCrFeNb0.1Ni	2.21584	192			(Zr46.75Ti8.25Cu7.5Ni10Be27.5)88Al12	1.0155	117.1			(Zr46.75Ti8.25Cu7.5Ni10Be27.5)88Al12	2.04793	117.1			Cu50Zr50	1.90644	1.92			Ti45Zr20Be35	2.09436	230.403
	AlCoCrFeNi	1.19115	194			AlCoCrFeNi	2.20237	194			(Zr46.75Ti8.25Cu7.5Ni10Be27.5)85Al15	1.00021	117.5			(Zr46.75Ti8.25Cu7.5Ni10Be27.5)85Al15	2.02538	117.5			Cu50Zr45Al5	1.87925	1.89			Ti45Zr20Be30Cr5	2.07778	228.072
	Al1.25CoCrFeNi	1.16142	188			Al1.25CoCrFeNi	2.16351	188			Zr41Ti14Cu12.5Ni9Be22.5C1	1.29735	105.7			Zr41Ti14Cu12.5Ni9Be22.5C1	2.21895	105.7			Cu55Zr30Ti10Co5	1.92533	2.31			Cu50Zr50	1.90644	245.48
	Al1.25CoCrFeNi	1.16142	188			Al1.25CoCrFeNi	2.16351	188			Zr34Ti15Cu10Ni11Be28Y2	1.10211	110.3			Zr34Ti15Cu10Ni11Be28Y2	2.12157	110.3			Cu60Hf30Ti10	1.92085	2.16			Cu50Zr45Al5	1.87925	238.97
	Al1.5CoCrFeNi	1.1344	183			Al1.5CoCrFeNi	2.12818	183			(Zr41Ti14Cu12.5Ni10Be22. 5)98Y2	1.02321	107.3			(Zr41Ti14Cu12.5Ni10Be22. 5)98Y2	2.08022	107.3			Cu60Hf10Zr20Ti10	1.90283	1.95			Cu55Zr30Ti10Co5	1.92533	263.862
	Al1.5CoCrFeNi	1.1344	183			Al1.5CoCrFeNi	2.12818	183			Zr41Ti14Cu12.5Ni8Be22.5Fe2	1.03748	97.8			Zr41Ti14Cu12.5Ni8Be22.5Fe2	2.09991	97.8			Pd40Ni10Cu30P20	2.06784	1.52			Cu60Hf30Ti10	1.92085	268.794
	Al1.5CoCrFeNi	1.1344	183			Al1.5CoCrFeNi	2.12818	183			Zr41Ti14Cu12.5Ni5Be22.5Fe5	1.03426	98.4			Zr41Ti14Cu12.5Ni5Be22.5Fe5	2.09572	98.4			Pd77.5Si16.5Cu6	1.99035	1.55			Cu60Hf10Zr20Ti10	1.90283	278.345
	Al2CoCrFeNi	1.08711	173			Al2CoCrFeNi	2.06636	173			Zr41Ti14Cu12.5Ni2Be22.5Fe8	1.03105	93.8			Zr41Ti14Cu12.5Ni2Be22.5Fe8	2.09152	93.8			Pd40Ni40P20	2.26549	1.7			Pd40Ni10Cu30P20	2.06784	268.915
	Al2CoCrFeNi	1.08711	173			Al2CoCrFeNi	2.06636	173			Zr41Ti14Cu12.5Be22.5Fe10	1.0289	103.9			Zr41Ti14Cu12.5Be22.5Fe10	2.08872	103.9			Pd80Si20	2.02879	1.34			Pd77.5Si16.5Cu6	1.99035	265.831
	Al2CoCrFeNi	1.08711	173			Al2CoCrFeNi	2.06636	173			Zr36Ti14Cu12.5 Ni5Be20.5Fe12	1.06112	92.7			Zr36Ti14Cu12.5 Ni5Be20.5Fe12	2.11731	92.7			Pt74.7Cu1.5Ag0.3P18B4Si1.5	2.88253	1.2			Pd40Ni40P20	2.26549	285.964
	Al2.5CoCrFeNi	1.0471	165			Al2.5CoCrFeNi	2.01405	165			Zr53Ti5Cu20Ni12Al10	0.785657	86			Zr53Ti5Cu20Ni12Al10	1.93569	86			(Fe0.75B0.2Si0.05)96Nb4	3.92704	3.16			Pd64Fe16P20	2.05809	287.816
	Al3CoCrFeNi	1.0128	158			Al3CoCrFeNi	1.96921	158			(Zr58.9Ti5.6Cu22.2Ni13.3)88Al12	0.780506	91			(Zr58.9Ti5.6Cu22.2Ni13.3)88Al12	1.92328	91			[(Fe0.8Co0.2)0.75B0.2Si0.05]96Nb4	3.94307	4.17			Pd80Si20	2.02879	256.848
	CoCrNi	1.34704	229			CoCrNi	2.40795	229			(Zr59Ti6Cu22Ni13)85.7 Al14.3	0.772375	92.7			(Zr59Ti6Cu22Ni13)85.7 Al14.3	1.90749	92.7			Fe68Cr3Mo10P6C10B3	3.87345	3.1			Pd80P20	1.95713	266.331
	CoCrFeNi	1.34721	225			CoCrFeNi	2.40638	225			Zr53Ti5Cu20Ni12Al15	0.814003	92.1			Zr53Ti5Cu20Ni12Al15	2.00501	92.1			Ni50Nb50	2.71549	2.26			Pt74.7Cu1.5Ag0.3P18B4Si1.5	2.88253	213.289
	CoCrFeNi	1.34721	225			CoCrFeNi	2.40638	225			(Zr58.9Ti5.6Cu22.2Ni13.3)84Al16	0.770797	95.8			(Zr58.9Ti5.6Cu22.2Ni13.3)84Al16	1.89888	95.8			Ni45Ti20Zr25Al10	2.13511	2.37			(Fe0.75B0.2Si0.05)96Nb4	3.92704	513.096
	CoCrFeNi	1.34721	225			CoCrFeNi	2.40638	225			Zr52.5Ti5Cu17.9Ni14.6Al10	0.799174	88.6			Zr52.5Ti5Cu17.9Ni14.6Al10	1.95259	88.6			Ni40Cu5Ti17Zr28Al10	2.10454	2.3			[(Fe0.8Co0.2)0.75B0.2Si0.05]96Nb4	3.94307	511.901
	CoCrFeNiTi	1.21908	203			CoCrFeNiTi	2.29534	203			Zr52.5Ti5Cu17.9Ni14.6Al10 (+1%Carbon nanotube)	0.799174	91.7			Zr52.5Ti5Cu17.9Ni14.6Al10 (+1%Carbon nanotube)	1.95259	91.7			Co43Fe20Ta5.5B31.5	4.90609	5.185			Fe61Zr8Y2Co6Mo7Al1B15	3.52146	471.172
	Co1.5CrFeNi1.5Ti0.5	1.30706	211			Co1.5CrFeNi1.5Ti0.5	2.37789	211			Zr40Mg0.5Ti15Cu11Ni11Be21.5Y1	1.02411	94.2			Zr40Mg0.5Ti15Cu11Ni11Be21.5Y1	2.0862	94.2			Co56Ta9B35	5.21344	5.8			Fe68Cr3Mo10P6C10B3	3.87345	410.623
	Al0.25CoCrFeNi	1.30131	216			Al0.25CoCrFeNi	2.34638	216			Zr48Nb8Cu14Ni12Be18	1.03021	94			Zr48Nb8Cu14Ni12Be18	2.17634	94			Ta42Ni36Co22	2.76633	2.7			Ni50Nb50	2.71549	347.849
	Al0.25CoCrFeNi	1.30131	216			Al0.25CoCrFeNi	2.34638	216			Zr45Nb10Cu13Ni10Be22	1.07049	98.9			Zr45Nb10Cu13Ni10Be22	2.2066	98.9			Mg65Cu25Tb10	0.872353	0.8			Ni45Ti20Zr25Al10	2.13511	267.415
	Al0.375CoCrFeNi	1.28032	211			Al0.375CoCrFeNi	2.31895	211			Zr45Nb8Cu13Ni4Be22Fe8	1.06895	95.5			Zr45Nb8Cu13Ni4Be22Fe8	2.18845	95.5			Mg65Y10Cu15Ag5Pd5	0.831125	0.77			Ni40Cu5Ti17Zr28Al10	2.10454	274.801
	Al0.375CoCrFeNi	1.28032	211			Al0.375CoCrFeNi	2.31895	211			Zr48Nb8Cu12Be24Fe8	1.05616	95.7			Zr48Nb8Cu12Be24Fe8	2.17588	95.7			Mg65Cu20Y15	0.826348	0.82			Co43Fe20Ta5.5B31.5	4.90609	643.66
	Al0.5CoCrFeNi	1.26051	208			Al0.5CoCrFeNi	2.29304	208			Zr57Nb5Cu15.4Ni12.6Al10	0.791319	87.3			Zr57Nb5Cu15.4Ni12.6Al10	1.99345	87.3			Sr60Li5Mg15Zn20	0.371497	0.3			Co56Ta9B35	5.21344	686.698
	Al0.5CoCrFeNi	1.26051	208			Al0.5CoCrFeNi	2.29304	208			Zr60Nb3Cu14Ni13Al10	0.778743	85.4			Zr60Nb3Cu14Ni13Al10	1.97737	85.4			Zn20Ca20Sr20Yb20Li11Mg9	0.402281	0.4			Mo52Cr14Fel4P12B8	3.29986	539.944
	Al0.75CoCrFeNi	1.224	200			Al0.75CoCrFeNi	2.24532	200			Zr55Nb9Cu15Ni11Al10	0.79617	95			Zr55Nb9Cu15Ni11Al10	2.02222	95			Zn40Mg11Ca31Yb18	0.456756	0.66			Mo40Co20Fe20B20	4.17521	607.192
	Al0.75CoCrFeNi	1.224	200			Al0.75CoCrFeNi	2.24532	200			(Zr55Nb9Cu15Ni11Al10)99B1	0.964294	82.3			(Zr55Nb9Cu15Ni11Al10)99B1	2.1028	82.3			Al88Ni9Ce2Fe1	1.49178	1.35			Ta42Ni36Co22	2.76633	406.357
	Al0.875CoCrFeNi	1.20715	197			Al0.875CoCrFeNi	2.22329	197			Zr57 Nb5 Cu15.4 Ni12.6 Al10	0.791319	86.2			Zr57 Nb5 Cu15.4 Ni12.6 Al10	1.99345	86.2			Ca57Mg19Cu24	0.73301	0.545			W46Ru37B17	4.64754	548.325
	Al0.875CoCrFeNi	1.20715	197			Al0.875CoCrFeNi	2.22329	197			Zr52.7Nb5Cu17.9Ni14.6Al10	0.82018	82.9			Zr52.7Nb5Cu17.9Ni14.6Al10	2.00835	82.9			Ca65Li9.96Mg8.54Zn16.5	0.413349	0.53			W46Ru37B12Si5	4.29661	505.935
	Al0.875CoCrFeNi	1.20715	197			Al0.875CoCrFeNi	2.22329	197			Zr52.7Nb5Cu17.9Ni14.6Al10 (+1% carbon ﬁber)	0.82018	83.4			Zr52.7Nb5Cu17.9Ni14.6Al10 (+1% carbon ﬁber)	2.00835	83.4			Ce70Al10Ni10Cu10	1.24857	0.4			W45Ru36B17Hf2	4.61782	532.462
	AlCoCrFeNi	1.19115	194			AlCoCrFeNi	2.20237	194			Zr52.7Nb5Cu17.9Ni14.6Al10 (+1.5% carbon ﬁber)	0.82018	83.9			Zr52.7Nb5Cu17.9Ni14.6Al10 (+1.5% carbon ﬁber)	2.00835	83.9			Tm39Al25Co20Y16	1.24539	1.98			Mg65Cu25Tb10	0.872353	115.07
	AlCoCrFeNi	1.19115	194			AlCoCrFeNi	2.20237	194			Zr52.7Nb5Cu17.9Ni14.6Al10 (+2% carbon ﬁber)	0.82018	83			Zr52.7Nb5Cu17.9Ni14.6Al10 (+2% carbon ﬁber)	2.00835	83			La55Al25Cu10Ni5Co5	1.2949	0.5			Mg65Y10Cu15Ag5Pd5	0.831125	116.335
	AlCoCrFeNi	1.19115	194			AlCoCrFeNi	2.20237	194			Zr52.7Nb5Cu17.9Ni14.6Al10 (+4% carbon ﬁber)	0.82018	87.3			Zr52.7Nb5Cu17.9Ni14.6Al10 (+4% carbon ﬁber)	2.00835	87.3			La55Al25Co20	1.35649	0.99			Mg65Cu20Y15	0.826348	108.738
	AlCoCrFeNi	1.19115	194			AlCoCrFeNi	2.20237	194			(ZrNb)72.8 (CuNiAl)27.2	0.893795	73.2			(ZrNb)72.8 (CuNiAl)27.2	2.28112	73.2			Pr55Al25Co20	1.30457	1.01			Sr60Li5Mg15Zn20	0.371497	49.6161
	AlCoCrFeNi	1.19115	194			AlCoCrFeNi	2.20237	194			(ZrNb)73.4(CuNiAl)26.6	0.892817	71.4			(ZrNb)73.4(CuNiAl)26.6	2.28396	71.4			Tb55Al25Co20	1.39122	0.83			Zn20Ca20Sr20Yb20Li11Mg9	0.402281	55.1356
	AlCoCrFeNi	1.19115	194			AlCoCrFeNi	2.20237	194			(ZrNb)70.7(CuNiAl)29.3	0.89722	76.1			(ZrNb)70.7(CuNiAl)29.3	2.27119	76.1			Dy55Al25Co20	1.26188	0.72			Zn40Mg11Ca31Yb18	0.456756	82.9366
	AlCoCrFeNi	1.19115	194			AlCoCrFeNi	2.20237	194			Zr58Ni26.6Al15.4	0.820015	88.9			Zr58Ni26.6Al15.4	2.00902	88.9			Ho55Al25Co20	1.28161	0.87			Ca65Ag35	0.634505	70.3899
	AlCoCrFeNi	1.19115	194			AlCoCrFeNi	2.20237	194			Zr55.8Ni24.8Al19.4	0.803391	94.3			Zr55.8Ni24.8Al19.4	1.97626	94.3			Er55Al25Co20	1.30884	1.12			Ca57Mg19Cu24	0.73301	74.2145
	AlCoCrFeNi	1.19115	194			AlCoCrFeNi	2.20237	194			Zr53Ni23.5Al23.5	0.791031	101.2			Zr53Ni23.5Al23.5	1.94601	101.2			Pt60Cu16Co2P22	2.48437	1.1			Ca65Li9.96Mg8.54Zn16.5	0.413349	54.9098
	CoCrCuFe	1.23741	206			CoCrCuFe	2.24168	206			Zr45.25Cu46.25Al7.5Sn1	0.785191	97.3			Zr45.25Cu46.25Al7.5Sn1	1.85814	97.3			Pt57.5Cu14.7Ni5.3P22.5	2.49376	1.4			Ce70Al10Ni10Cu10	1.24857	76.1194
	Al0.3CoCrCuFe	1.19063	194			Al0.3CoCrCuFe	2.182	194			(Zr55Al15Ni10Cu20)98Y2	0.750645	92.1			(Zr55Al15Ni10Cu20)98Y2	1.88177	92.1								Gd36Y20Al24Co20	1.37857	146.776
	Al0.5CoCrCuFe	1.16291	187			Al0.5CoCrCuFe	2.14664	187			(Zr55Al15Ni10Cu20)96Y4	0.739791	85.9			(Zr55Al15Ni10Cu20)96Y4	1.86333	85.9								Ho39Al25Co20Y16	1.31228	165.387
	Al0.8CoCrCuFe	1.12566	177			Al0.8CoCrCuFe	2.09912	177			Zr65Al10Ni10Cu15	0.74197	97.3			Zr65Al10Ni10Cu15	1.92977	97.3								Tm39Al25Co20Y16	1.24539	170.471
	AlCoCrCuFe	1.10331	172			AlCoCrCuFe	2.0706	172			Zr61.88Al10Ni10.12Cu18	0.755591	80.1			Zr61.88Al10Ni10.12Cu18	1.92909	80.1								Yb62.5Zn15Mg17.5Cu5	0.458685	69.6478
	Al1.3CoCrCuFe	1.07295	165			Al1.3CoCrCuFe	2.03187	165			Zr64.13Al10Ni10.12Cu15.75	0.746149	78.4			Zr64.13Al10Ni10.12Cu15.75	1.93015	78.4								La55Al25Cu10Ni5Co5	1.2949	104.781
	Al1.5CoCrCuFe	1.05455	167			Al1.5CoCrCuFe	2.00839	167			Zr65.025Cu14.85Ni10.125Al10	0.742414	78.2			Zr65.025Cu14.85Ni10.125Al10	1.93061	78.2								La55Al25Co20	1.35649	107.844
	Al1.8CoCrCuFe	1.02933	155			Al1.8CoCrCuFe	1.97622	155			Zr62.325Cu17.55 Ni 10.125Al10	0.753746	81			Zr62.325Cu17.55 Ni 10.125Al10	1.92933	81								Pr55Al25Co20	1.30457	122.308
	Al2.0CoCrCuFe	1.01391	152			Al2.0CoCrCuFe	1.95655	152			Zr61.88Al10Ni10.12Cu18	0.755591	80.5			Zr61.88Al10Ni10.12Cu18	1.92909	80.5								Tb55Al25Co20	1.39122	156.493
	Al2.3CoCrCuFe	0.992629	147			Al2.3CoCrCuFe	1.9294	147			Zr62.325Cu17.55Ni10.125Al10	0.753746	82			Zr62.325Cu17.55Ni10.125Al10	1.92933	82								Dy55Al25Co20	1.26188	164.087
	Al2.5CoCrCuFe	0.97953	144			Al2.5CoCrCuFe	1.91269	144			Zr61Cu18.3Ni12.8Al7.9	0.780479	79.1			Zr61Cu18.3Ni12.8Al7.9	1.95675	79.1								Ho55Al25Co20	1.28161	169.48
	Al2.8CoCrCuFe	0.961326	140			Al2.8CoCrCuFe	1.88947	140			Zr61Cu17.8Ni12.8Al7.9Sn0.5	0.776995	78.8			Zr61Cu17.8Ni12.8Al7.9Sn0.5	1.95234	78.8								Er55Al25Co20	1.30884	176.03
	Al3.0CoCrCuFe	0.950057	138			Al3.0CoCrCuFe	1.87509	138			Zr61Cu17.3Ni12.8Al7.9Sn1	0.773511	77.4			Zr61Cu17.3Ni12.8Al7.9Sn1	1.94793	77.4								Au76.9Si9.45Ge13.66	1.6976	106.233
	CoCrCu0.5FeNi	1.31038	214			CoCrCu0.5FeNi	2.3482	214			Zr61Cu16.8Ni12.8Al7.9Sn1.5	0.770027	77.3			Zr61Cu16.8Ni12.8Al7.9Sn1.5	1.94352	77.3								Au49Ag5.5Pd2.3Cu26.9Si16.3	1.86162	161.912
	CoCrCuFeNi	1.28091	206			CoCrCuFeNi	2.30166	206			Zr61Cu16.3Ni12.8Al7.9Sn2	0.766543	81.9			Zr61Cu16.3Ni12.8Al7.9Sn2	1.93911	81.9								Au70Cu5.5Ag7.5Si17	1.78466	127.049
	CoCrCuFeNi	1.28091	206			CoCrCuFeNi	2.30166	206			Zr61Cu15.8Ni12.8Al7.9Sn2.5	0.763059	81.5			Zr61Cu15.8Ni12.8Al7.9Sn2.5	1.9347	81.5								Pt60Ni15P25	2.59519	222.548
	CoCrCuFeNi	1.28091	206			CoCrCuFeNi	2.30166	206			Zr60.525Cu19.35Ni10.125Al10	0.7613	82			Zr60.525Cu19.35Ni10.125Al10	1.92848	82								Pt60Cu16Co2P22	2.48437	227.259
	CoCrCuFeNiTi0.5	1.2287	198			CoCrCuFeNiTi0.5	2.26071	198			Zr62Al10 Ni12.6Cu15.4	0.765979	79.7			Zr62Al10 Ni12.6Cu15.4	1.94548	79.7								Pt57.5Cu14.7Ni5.3P22.5	2.49376	230.607
	CoCrCuFeNiTi0.5	1.2287	198			CoCrCuFeNiTi0.5	2.26071	198			Zr35Ti30Cu7.5Be27.5	1.01483	92.5			Zr35Ti30Cu7.5Be27.5	2.05984	92.5
	CoCrCuFeNiTi	1.18519	191			CoCrCuFeNiTi	2.22658	191			Zr33Ti30Cu7.5Be27.5Al2	1.01424	97.7			Zr33Ti30Cu7.5Be27.5Al2	2.04896	97.7
	Al0.25CoCrCu0.5FeNiTi0.5	1.21747	198			Al0.25CoCrCu0.5FeNiTi0.5	2.25506	198			Zr30Ti30Cu7.5Be27.5Al5	1.01337	105.1			Zr30Ti30Cu7.5Be27.5Al5	2.03265	105.1
	Al0.25CoCrCu0.75FeNiTi0.5	1.2083	195			Al0.25CoCrCu0.75FeNiTi0.5	2.23814	195			Zr25Ti30Cu7.5Be27.5Al10	1.01191	114.8			Zr25Ti30Cu7.5Be27.5Al10	2.00546	114.8
	Al0.3CoCrCuFeNi	1.2405	198			Al0.3CoCrCuFeNi	2.24985	198			Zr50Cu25Be25	1.02292	96.8			Zr50Cu25Be25	2.06097	96.8
	Al0.5CoCrCuFeNi	1.216	193			Al0.5CoCrCuFeNi	2.21845	193			Zr50Cu43Ag7	0.768135	90.5			Zr50Cu43Ag7	1.85764	90.5
	Al0.5CoCrCuFeNi	1.216	193			Al0.5CoCrCuFeNi	2.21845	193			Cu50Zr50	0.805885	85			Cu50Zr50	1.90644	85
	Al0.5CoCrCuFeNi	1.216	193			Al0.5CoCrCuFeNi	2.21845	193			(Cu50Zr50)96Al4	0.796326	88.7			(Cu50Zr50)96Al4	1.88564	88.7
	Al0.5CoCrCuFeNi	1.216	193			Al0.5CoCrCuFeNi	2.21845	193			(Cu50Zr50)94.5Al5.5	0.792742	89			(Cu50Zr50)94.5Al5.5	1.87784	89
	Al0.8CoCrCuFeNi	1.18243	187			Al0.8CoCrCuFeNi	2.17541	187			(Cu50Zr50)94Al6	0.791547	92.4			(Cu50Zr50)94Al6	1.87523	92.4
	Al0.8CoCrCuFeNi	1.18243	187			Al0.8CoCrCuFeNi	2.17541	187			(Cu50Zr50)92Al8	0.786768	93.7			(Cu50Zr50)92Al8	1.86483	93.7
	AlCoCrCuFeNi	1.16191	183			AlCoCrCuFeNi	2.1491	183			(Cu50Zr50)90Al10	0.781988	99.1			(Cu50Zr50)90Al10	1.85443	99.1
	AlCoCrCuFeNi	1.16191	184			AlCoCrCuFeNi	2.1491	184			(Cu50Zr50)92Al7Gd1	0.783351	90.6			(Cu50Zr50)92Al7Gd1	1.86063	90.6
	AlCoCrCuFeNi	1.16191	183			AlCoCrCuFeNi	2.1491	183			Cu45Zr45Al7Gd3	0.771739	89			Cu45Zr45Al7Gd3	1.84181	89
	AlCoCrCuFeNiTi	1.09686	174			AlCoCrCuFeNiTi	2.10654	174			Cu50Zr45Al5	0.804429	91.2			Cu50Zr45Al5	1.87925	91.2
	AlCoCrCuFeNiV	1.1651	175			AlCoCrCuFeNiV	2.20032	175			Cu46Zr42Al7Y5	0.768199	80			Cu46Zr42Al7Y5	1.82266	80
	Al1.3CoCrCuFeNi	1.13358	178			Al1.3CoCrCuFeNi	2.11278	178			Cu46Zr44Al7Y3	0.775743	87.7			Cu46Zr44Al7Y3	1.8417	87.7
	Al1.5CoCrCuFeNi	1.11614	174			Al1.5CoCrCuFeNi	2.09043	174			(Cu46Zr42Al7Y5)96Cr4	0.783379	85.7			(Cu46Zr42Al7Y5)96Cr4	1.83652	85.7
	Al1.8CoCrCuFeNi	1.09191	170			Al1.8CoCrCuFeNi	2.05936	170			(Cu46Zr42Al7Y5)96Sn4	0.750226	92.9			(Cu46Zr42Al7Y5)96Sn4	1.78978	92.9
	Al2CoCrCuFeNi	1.07691	167			Al2CoCrCuFeNi	2.04013	167			Cu60Zr20Hf10Ti10	0.862673	101.1			Cu60Zr20Hf10Ti10	1.90283	101.1
	Al2.3CoCrCuFeNi	1.05595	163			Al2.3CoCrCuFeNi	2.01326	163			Cu60Zr29Ti10Sn1	0.856134	95.5			Cu60Zr29Ti10Sn1	1.88452	95.5
	Al2.5CoCrCuFeNi	1.04291	161			Al2.5CoCrCuFeNi	1.99654	161			Ti40Zr25 Ni3Cu12Be20	0.973945	96.5			Ti40Zr25 Ni3Cu12Be20	2.02536	96.5
	Al2.8CoCrCuFeNi	1.0246	157			Al2.8CoCrCuFeNi	1.97307	157			Ti45Zr20Be35	1.09652	96.8			Ti45Zr20Be35	2.09436	96.8
	Al3CoCrCuFeNi	1.01316	153			Al3CoCrCuFeNi	1.9584	153			Ti45Zr20Be30Cr5	1.05971	105.6			Ti45Zr20Be30Cr5	2.07778	105.6
	Al0.5CoCrCu0.5FeNiTi0.5	1.1879	192			Al0.5CoCrCu0.5FeNiTi0.5	2.21558	192			Mg65Cu25Tb10	0.371516	51.3			Mg65Cu25Tb10	0.872353	51.3
	Al0.5CoCrCuFeNiTi0.2	1.19813	191			Al0.5CoCrCuFeNiTi0.2	2.20556	191			Mg60Cu25Gd15	0.374127	52.2			Mg60Cu25Gd15	0.895347	52.2
	Al0.5CoCrCuFeNiTi0.4	1.18146	188			Al0.5CoCrCuFeNiTi0.4	2.19355	188			Mg65Cu25Gd10	0.370063	50.6			Mg65Cu25Gd10	0.870375	50.6
	Al0.5CoCrCuFeNiTi0.6	1.16589	186			Al0.5CoCrCuFeNiTi0.6	2.18232	186			(Mg65Cu25Gd10)99Ti1	0.373428	52.3			(Mg65Cu25Gd10)99Ti1	0.880183	52.3
	Al0.5CoCrCuFeNiTi0.8	1.15131	184			Al0.5CoCrCuFeNiTi0.8	2.17181	184			(Mg65Cu25Gd10)97Ti3	0.380158	50			(Mg65Cu25Gd10)97Ti3	0.899799	50
	Al0.5CoCrCuFeNiV0.2	1.21489	191			Al0.5CoCrCuFeNiV0.2	2.22859	191			(Mg65Cu25Gd10)95Ti5	0.386888	51.8			(Mg65Cu25Gd10)95Ti5	0.919415	51.8
	Al0.5CoCrCuFeNiV0.4	1.21385	189			Al0.5CoCrCuFeNiV0.4	2.23805	189			(Mg65Cu25Gd10)99Sn1	0.369551	50.8			(Mg65Cu25Gd10)99Sn1	0.871678	50.8
	Al0.75CoCrCu0.25FeNiTi0.5	1.1675	189			Al0.75CoCrCu0.25FeNiTi0.5	2.02472	189			(Mg65Cu25Gd10)97Sn3	0.368528	52			(Mg65Cu25Gd10)97Sn3	0.874283	52
	AlCoCrCuNiTi	1.05506	167			AlCoCrCuNiTi	2.05735	167			Mg58Cu27Y10Zn5	0.393638	55.2			Mg58Cu27Y10Zn5	0.907331	55.2
	CoCuFeMnNi	1.17237	190			CoCuFeMnNi	2.13365	190			Mg60Cu25Gd10Zn5	0.376849	54			Mg60Cu25Gd10Zn5	0.877785	54
	CrCuFeMoNi	1.24682	230			CrCuFeMoNi	2.38722	230			Mg55Cu25Ag10Gd10	0.403306	61.7			Mg55Cu25Ag10Gd10	0.942297	61.7
	Al0.2CrCuFeNi2	1.2566	199			Al0.2CrCuFeNi2	2.27196	199			Mg58.5Cu30.5Y11	0.418111	53.9			Mg58.5Cu30.5Y11	0.954613	53.9
	Al0.4CrCuFeNi2	1.23106	194			Al0.4CrCuFeNi2	2.23916	194			Sc36Al24Co20Y20	0.585875	85.2			Sc36Al24Co20Y20	1.43852	85.2
	Al0.6CrCuFeNi2	1.20734	190			Al0.6CrCuFeNi2	2.2087	190			Co58Ta7B35	7.07997	240.6			Co58Ta7B35	5.20187	240.6
	Al0.8CrCuFeNi2	1.18525	186			Al0.8CrCuFeNi2	2.18034	186			Co56Ta9B35	7.0748	246.9			Co56Ta9B35	5.21344	246.9
	AlCrCuFeNi0.6	1.0763	176			AlCrCuFeNi0.6	2.03587	176			Fe65.5Cr4Mo4Ga4P12C5B5.5	3.57822	149.7			Fe65.5Cr4Mo4Ga4P12C5B5.5	3.40334	149.7
	AlCrCuFeNi0.8	1.09208	177			AlCrCuFeNi0.8	2.05694	177			Fe48Cr15Mo14C15B6Er2	6.14153	224			Fe48Cr15Mo14C15B6Er2	4.63628	224
	AlCrCuFeNi	1.10659	178			AlCrCuFeNi	2.07633	178			Fe60Cr10Mo9C13B6Er2	5.6379	205.5			Fe60Cr10Mo9C13B6Er2	4.38567	205.5
	AlCrCuFeNi1.2	1.11999	179			AlCrCuFeNi1.2	2.09422	179			Fe64Cr10Mo9C15Er2	5.17985	224.9			Fe64Cr10Mo9C15Er2	4.16026	224.9
	AlCrCuFeNi1.4	1.13239	180			AlCrCuFeNi1.4	2.11079	180			(Fe60Cr10Mo9C13B6Er2)95Ni5	5.42875	199.2			(Fe60Cr10Mo9C13B6Er2)95Ni5	4.29346	199.2
	AlCrCuFeNi2	1.16464	182			AlCrCuFeNi2	2.15387	182			(Fe60Cr10Mo9C13B6Er298) In2	5.52903	194.1			(Fe60Cr10Mo9C13B6Er298) In2	4.31194	194.1
	Al1.2CrCuFeNi2	1.14536	178			Al1.2CrCuFeNi2	2.12911	178			(Fe60Cr10Mo9C13B6Er2)98Be2	5.56282	205.1			(Fe60Cr10Mo9C13B6Er2)98Be2	4.34797	205.1
	AlCrCuFeNi	1.10659	178			AlCrCuFeNi	2.07633	178			(Fe60Cr10Mo9C13B6Er2)95Be5	5.4502	204.4			(Fe60Cr10Mo9C13B6Er2)95Be5	4.29143	204.4
	Al20(CoCrCuFeMnNiTiV)80	1.11491	180			Al20(CoCrCuFeMnNiTiV)80	2.21877	180			(Fe60Cr10Mo9C13B6Er2)98Pb2	5.52762	206.7			(Fe60Cr10Mo9C13B6Er2)98Pb2	4.30797	206.7
	Al40(CoCrCuFeMnNiTiV)60	0.966804	163			Al40(CoCrCuFeMnNiTiV)60	1.99378	163			(Fe60Cr10Mo9C13B6Y2)98V2	5.54896	203.7			(Fe60Cr10Mo9C13B6Y2)98V2	4.35089	203.7
	CrCuFeMnNi	1.11421	204			CrCuFeMnNi	2.0649	204			Fe41Co7Cr15Mo14C15B6Y2	6.14802	220.2			Fe41Co7Cr15Mo14C15B6Y2	4.64691	220.2
	CoCuFeNi	1.31421	188			CoCuFeNi	2.33477	188			Fe68Cr3Mo10P6C10B3	4.4565	180			Fe68Cr3Mo10P6C10B3	3.87345	180
	CoCuFeNiSn0.02	1.30926	187			CoCuFeNiSn0.02	2.32813	187			Fe63Cr3Mo10P12C7B5	4.05224	173			Fe63Cr3Mo10P12C7B5	3.69215	173
	AlCuFeNiTi	1.01836	145			AlCuFeNiTi	2.01271	145			Ni80P20	1.58987	102.5			Ni80P20	2.57384	102.5
	Al1.125CuFe0.75NiTi1.125	0.982813	140			Al1.125CuFe0.75NiTi1.125	1.97357	140			Pd39Ni10Cu30P21	1.21181	98.6			Pd39Ni10Cu30P21	2.07716	98.6
	Al22.5Cu20Fe15Ni20Ti22.5	0.982813	140			Al22.5Cu20Fe15Ni20Ti22.5	1.97357	140			Pd40Ni10Cu30P20	1.19857	99.8			Pd40Ni10Cu30P20	2.06784	99.8
	AlCuNiTi	0.936027	129			AlCuNiTi	1.91547	129			Pd80P20	1.07077	80.5			Pd80P20	1.95713	80.5
	Al0.5CoCrCuFeNiV1.2	1.21031	182			Al0.5CoCrCuFeNiV1.2	2.27024	182			Pd64Ni16P20	1.17459	93.5			Pd64Ni16P20	2.08047	93.5
	Al0.5CoCrCuFeNiV1.4	1.20955	180			Al0.5CoCrCuFeNiV1.4	2.27712	180			Pd40Ni40P20	1.33032	105			Pd40Ni40P20	2.26549	105
	Al0.5CoCrCuFeNiV1.6	1.20884	179			Al0.5CoCrCuFeNiV1.6	2.28361	179			Pd16Ni64P20	1.48605	105.8			Pd16Ni64P20	2.4505	105.8
	Al0.5CoCrCuFeNiV1.8	1.20816	177			Al0.5CoCrCuFeNiV1.8	2.28975	177			Pd64Fe16P20	1.15744	93			Pd64Fe16P20	2.05809	93
	Al0.5CoCrCuFeNiV2.0	1.20752	176			Al0.5CoCrCuFeNiV2.0	2.29556	176			Pd56Fe24P20	1.20077	96			Pd56Fe24P20	2.10856	96
	AlCoCuFeNi	1.16475	164			AlCoCuFeNi	2.14507	164			Pd81Si19	1.0374	94.5			Pd81Si19	2.01588	94.5
	AlCoCuFeNiTi	1.08839	156			AlCoCuFeNiTi	2.09609	156			Pd77.5Si16.5Cu6	1.01954	92.9			Pd77.5Si16.5Cu6	1.99035	92.9
	CuFeNiTiVZr	1.14182	142			CuFeNiTiVZr	2.23697	142			Pt60Ni15P25	1.42596	96.1			Pt60Ni15P25	2.59519	96.1
	Al11.1(CoCrCuFeMnNiTiV)88.9	1.1835	182			Al11.1(CoCrCuFeMnNiTiV)88.9	2.32295	182			Pt57.5Cu14.7Ni5.3P22.5	1.35277	94.8			Pt57.5Cu14.7Ni5.3P22.5	2.49376	94.8
	(CuMnNi)75Zn25	1.15423	169			(CuMnNi)75Zn25	2.05093	169			Hf48Cu29.25Ni9.75Al13	0.816839	116.4			Hf48Cu29.25Ni9.75Al13	1.94843	116.4
	(CuMnNi)80Zn20	1.21184	171			(CuMnNi)80Zn20	2.1454	171			Hf62Ni9.75Al13	0.608461	112			Hf62Ni9.75Al13	1.68055	112
	(CuMnNi)95Al5	1.39873	174			(CuMnNi)95Al5	2.46663	174			Hf46Nb2Cu29.25Ni9.75Al13	0.826221	116.5			Hf46Nb2Cu29.25Ni9.75Al13	1.96582	116.5
	AlFeNiTiVZr	0.976055	132			AlFeNiTiVZr	2.10308	132			Hf49Ta2Cu27.75Ni9.25Al12	0.818597	114.6			Hf49Ta2Cu27.75Ni9.25Al12	1.97566	114.6
	AlCoFeNi	1.20201	173			AlCoFeNi	2.21065	173			Zr35Ti30Cu8.25Be26.75	1.00832	86.9			Zr35Ti30Cu8.25Be26.75	2.0552	86.9
	AlCoFeNiTiVZr	1.04212	143			AlCoFeNiTiVZr	2.16164	143			Au49Ag5.5Pd2.3Cu26.9Si16.3	0.949369	74.4			Au49Ag5.5Pd2.3Cu26.9Si16.3	1.86162	74.4
	AlCr0.5NbTiV	0.918751	124			AlCr0.5NbTiV	2.1598	124			Ca50Mg20Cu30	0.364525	33.2			Ca50Mg20Cu30	0.826995	33.2
	Al0.4Hf0.6NbTaTiZr	0.838499	110			Al0.4Hf0.6NbTaTiZr	2.30579	110			Ca48Mg27Cu25	0.322579	29.8			Ca48Mg27Cu25	0.758742	29.8
	Al0.3HfNbTaTiZr	0.828168	108			Al0.3HfNbTaTiZr	2.30158	108			Ca65Mg8.54Li9.96Zn16.5	0.115781	23.4			Ca65Mg8.54Li9.96Zn16.5	0.413349	23.4
	Al0.5HfNbTaTiZr	0.818668	107			Al0.5HfNbTaTiZr	2.2683	107			Ca65Mg8.31Li9.69Zn17	0.116387	23.2			Ca65Mg8.31Li9.69Zn17	0.413925	23.2
	Al0.75HfNbTaTiZr	0.807722	105			Al0.75HfNbTaTiZr	2.22995	105			Ca55Mg25Cu20	0.273253	27.98			Ca55Mg25Cu20	0.678922	27.98
	AlMo0.5NbTa0.5TiZr	0.839285	123			AlMo0.5NbTa0.5TiZr	2.21464	123			(CaCu)75Mg25	0.440153	37.4			(CaCu)75Mg25	0.949295	37.4
	Al0.25MoNbTiV	1.0361	164			Al0.25MoNbTiV	2.47895	164			(CaCu)70Mg30	0.420409	37.9			(CaCu)70Mg30	0.917096	37.9
	Al0.5MoNbTiV	1.01003	158			Al0.5MoNbTiV	2.41824	158			Zn40Mg11Ca31Yb18	0.146955	28.8			Zn40Mg11Ca31Yb18	0.401817	28.8
	Al0.75MoNbTiV	0.986708	154			Al0.75MoNbTiV	2.36393	154			Zn20Ca20Sr20Yb20Li11Mg9	0.119238	16			Zn20Ca20Sr20Yb20Li11Mg9	0.402281	16
	AlMoNbTiV	0.965719	150			AlMoNbTiV	2.31505	150			Sr60Mg18Zn22	0.109924	19.7			Sr60Mg18Zn22	0.371389	19.7
	Al0.25NbTaTiV	1.01538	130			Al0.25NbTaTiV	2.51445	130			Sr60Li5Mg15Zn20	0.108554	18.4			Sr60Li5Mg15Zn20	0.371497	18.4
	Al0.5NbTaTiV	0.990468	127			Al0.5NbTaTiV	2.45177	127			Sr50Mg20Zn20Cu10	0.205038	22.9			Sr50Mg20Zn20Cu10	0.531327	22.9
	AlNbTaTiV	0.948113	121			AlNbTaTiV	2.34522	121			Sr60Mg20Zn15Cu5	0.14401	19.9			Sr60Mg20Zn15Cu5	0.431838	19.9
	Al0.3NbTa0.8Ti1.4V0.2Zr1.3	0.843568	110			Al0.3NbTa0.8Ti1.4V0.2Zr1.3	2.27618	110			Sr40Yb20Mg20Zn15Cu5	0.148167	20.6			Sr40Yb20Mg20Zn15Cu5	0.442129	20.6
	Al0.5NbTa0.8Ti1.5V0.2Zr	0.844613	111			Al0.5NbTa0.8Ti1.5V0.2Zr	2.25285	111			Sr20Ca20Yb20Mg20Zn20	0.116282	22.8			Sr20Ca20Yb20Mg20Zn20	0.395522	22.8
	Al0.3NbTaTi1.4Zr1.3	0.843402	113			Al0.3NbTaTi1.4Zr1.3	2.29954	113			Ce60Al15Ni15Cu10	0.531138	48			Ce60Al15Ni15Cu10	1.34961	48
	AlNb1.5Ta0.5Ti1.5Zr0.5	0.833813	106			AlNb1.5Ta0.5Ti1.5Zr0.5	2.2016	106			Ce65Al10Ni10Cu10Nb5	0.495713	30.9			Ce65Al10Ni10Cu10Nb5	1.34536	30.9
	AlNbTiV	0.89013	105			AlNbTiV	2.15862	105			Ce68Al10Cu20Nb2	0.425025	31			Ce68Al10Cu20Nb2	1.22141	31
	AlNbTiV	0.89013	105			AlNbTiV	2.15862	105			Ce68Al10Cu20Co2	0.431739	31.3			Ce68Al10Cu20Co2	1.21388	31.3
	CrHfNbTiZr	0.837378	112			CrHfNbTiZr	2.17202	112			Ce68Al10Cu20Ni2	0.432067	31.9			Ce68Al10Cu20Ni2	1.21445	31.9
	HfMo0.25NbTaTiZr	0.864045	121			HfMo0.25NbTaTiZr	2.38432	121			Ce68Al10Cu20Fe2	0.429922	32.8			Ce68Al10Cu20Fe2	1.21165	32.8
	HfMo0.5NbTaTiZr	0.88241	130			HfMo0.5NbTaTiZr	2.40962	130			Ce70Al10Ni10Cu10	0.451096	30.3			Ce70Al10Ni10Cu10	1.24857	30.3
	HfMo0.75NbTaTiZr	0.899178	139			HfMo0.75NbTaTiZr	2.43271	139			Ce70Al10Cu20	0.407178	29.9			Ce70Al10Cu20	1.18269	29.9
	HfMoNbTaTiZr	0.914548	147			HfMoNbTaTiZr	2.45388	147			Ce60Al20Cu20	0.442821	37.5			Ce60Al20Cu20	1.22596	37.5
	HfMoNbTaTiZr	0.914548	147			HfMoNbTaTiZr	2.45388	147			(Ce0.72Cu0.28)90Al10	0.449051	36.3			(Ce0.72Cu0.28)90Al10	1.23101	36.3
	HfMoTaTiZr	0.876892	155			HfMoTaTiZr	2.36679	155			Ce69.8Al10Cu20Co0.2	0.409634	30.8			Ce69.8Al10Cu20Co0.2	1.18581	30.8
	HfMoNbZrTi	0.861449	139			HfMoNbZrTi	2.32633	139			Ce69.5Al10Cu20Co0.5	0.413318	31.1			Ce69.5Al10Cu20Co0.5	1.19049	31.1
	HfNbTaZr	0.878162	109			HfNbTaZr	2.48283	109			Ce69Al10Cu20Co1	0.419459	31.3			Ce69Al10Cu20Co1	1.19829	31.3
	Hf0.5Nb0.5Ta0.5Ti1.5Zr	0.77855	107			Hf0.5Nb0.5Ta0.5Ti1.5Zr	2.17687	107			(Ce0.72Cu0.28)85Al10Fe5	0.494638	36.9			(Ce0.72Cu0.28)85Al10Fe5	1.29041	36.9
	HfNbTaTiZr	0.843843	111			HfNbTaTiZr	2.3565	111			(Ce0.72Cu0.28)75Al10Fe15	0.585811	37.4			(Ce0.72Cu0.28)75Al10Fe15	1.4092	37.4
	HfNbTaTiZr	0.843843	111			HfNbTaTiZr	2.3565	111			Pr55Al25Co20	0.53134	45.96			Pr55Al25Co20	1.30457	45.96
	HfNbTaTiZr	0.843843	111			HfNbTaTiZr	2.3565	111			Pr55Al12Fe30Cu3	0.604718	47.61			Pr55Al12Fe30Cu3	1.39874	47.61
	HfNbTiVZr	0.844675	128			HfNbTiVZr	2.23969	128			Pr60Cu20 Ni10Al10	0.516499	37.17			Pr60Cu20 Ni10Al10	1.26614	37.17
	HfNbTiZr	0.759793	92			HfNbTiZr	2.17271	92			Pr60Cu17Ni8 Al15	0.485275	38.36			Pr60Cu17Ni8 Al15	1.22814	38.36
	MoNbTaV	1.18379	187			MoNbTaV	2.85736	187			Pr55Cu17 Ni8Al20	0.504356	42.97			Pr55Cu17 Ni8Al20	1.25606	42.97
	MoNbTaVW	1.26642	232			MoNbTaVW	3.03989	232			Pr55Cu14.3 Ni 5.7 Al25	0.471815	46.2			Pr55Cu14.3 Ni 5.7 Al25	1.21608	46.2
	MoNbTaW	1.28698	258			MoNbTaW	3.17296	258			Pr60Al10Ni10Cu18Fe2	0.523138	37.8			Pr60Al10Ni10Cu18Fe2	1.27652	37.8
	MoNbTiV	1.06542	170			MoNbTiV	2.54724	170			Pr60Al10Ni10Cu16Fe4	0.529777	38.06			Pr60Al10Ni10Cu16Fe4	1.2869	38.06
	MoNbTiV0.25Zr	0.934017	153			MoNbTiV0.25Zr	2.40902	153			Pr60Al10Ni10Cu14Fe6	0.536417	38.61			Pr60Al10Ni10Cu14Fe6	1.29727	38.61
	MoNbTiV0.50Zr	0.947916	152			MoNbTiV0.50Zr	2.4145	152			Pr60Al10Ni10Cu12Fe8	0.543056	44.98			Pr60Al10Ni10Cu12Fe8	1.30765	44.98
	MoNbTiV0.75Zr	0.960352	150			MoNbTiV0.75Zr	2.4194	150			Pr60Al10Ni10Cu10Fe10	0.549695	45.91			Pr60Al10Ni10Cu10Fe10	1.31803	45.91
	MoNbTiV1.0Zr	0.971544	149			MoNbTiV1.0Zr	2.42381	149			Pr60Al10Ni10Cu5Fe15	0.566294	47.4			Pr60Al10Ni10Cu5Fe15	1.34398	47.4
	MoNbTiV1.5Zr	0.990877	147			MoNbTiV1.5Zr	2.43143	147			Pr60Al10Ni10Cu2Fe18	0.576253	48.89			Pr60Al10Ni10Cu2Fe18	1.35954	48.89
	MoNbTiV2.0Zr	1.00699	146			MoNbTiV2.0Zr	2.43778	146			Pr60Al10Ni10Fe20	0.582892	49.84			Pr60Al10Ni10Fe20	1.36992	49.84
	MoNbTiV3.0Zr	1.0323	143			MoNbTiV3.0Zr	2.44775	143			Gd36Y20Al24Co20	0.548634	62.07			Gd36Y20Al24Co20	1.37857	62.07
	MoNbTiZr	0.91838	155			MoNbTiZr	2.40286	155			Gd40Y16Al24Co20	0.548892	62.17			Gd40Y16Al24Co20	1.37808	62.17
	NbTaTiV	1.04341	134			NbTaTiV	2.58495	134			Gd51Al24Co20Zr4Nb1	0.573529	61.79			Gd51Al24Co20Zr4Nb1	1.43394	61.79
	NbTaVW	1.26601	208			NbTaVW	3.06466	208			Tb55Al25Co20	0.561335	59.5			Tb55Al25Co20	1.39122	59.5
	NbTiVZr	0.897412	104			NbTiVZr	2.29456	104			Tb36Y20Al24Co20	0.553867	63.55			Tb36Y20Al24Co20	1.38569	63.55
	NbTiV2Zr	0.95477	109			NbTiV2Zr	2.33717	109			Er55Al25 Co20	0.546201	70.72			Er55Al25 Co20	1.30884	70.72
											Er36Y20Al24Co20	0.543962	70			Er36Y20Al24Co20	1.33177	70
											Er50Y6Al24Co20	0.543047	71.1			Er50Y6Al24Co20	1.31186	71.1
											Ho39Al25Co20Y16	0.541227	69.09			Ho39Al25Co20Y16	1.31228	69.09
											Ho30Al24Co20Y26	0.539723	68.27			Ho30Al24Co20Y26	1.32544	68.27
											Ho40Al22Co22Y16	0.554958	66.58			Ho40Al22Co22Y16	1.32881	66.58
											Ho55Al25Co20	0.537712	66.67			Ho55Al25Co20	1.28161	66.67
											Dy55Al25Co20	0.531302	61.36			Dy55Al25Co20	1.26188	61.36
											Dy46Y10Al24Co18Fe2	0.529031	64.23			Dy46Y10Al24Co18Fe2	1.27605	64.23
											La55Al25Co20	0.534116	40.91			La55Al25Co20	1.35649	40.91
											La60Al20Co20	0.515287	38.74			La60Al20Co20	1.33329	38.74
											La66Al14Cu10Ni10	0.452052	35.72			La66Al14Cu10Ni10	1.2453	35.72
											La55Al25Cu10Ni5Co5	0.492657	41.71			La55Al25Cu10Ni5Co5	1.2949	41.71
											La57.6Al17.5(Cu,Ni)24.9	0.461759	37.56			La57.6Al17.5(Cu,Ni)24.9	1.24271	37.56
											La64Al14 (Cu = Ni)22	0.424642	33.85			La64Al14 (Cu = Ni)22	1.19862	33.85
											La68Al10Cu20Co2	0.418034	32.68			La68Al10Cu20Co2	1.19267	32.68
											Tm39Y16Al25Co20	0.525351	77.5			Tm39Y16Al25Co20	1.24539	77.5
											Tm55Al25Co20	0.515323	72.2			Tm55Al25Co20	1.18729	72.2
											Tm45Y10Al25Co20	0.521591	71.5			Tm45Y10Al25Co20	1.2236	71.5
											Tm27.5Y27.5Al25Co20	0.532558	68			Tm27.5Y27.5Al25Co20	1.28716	68
											Tm40Zr15Al25Co20	0.581305	73.8			Tm40Zr15Al25Co20	1.38459	73.8
											Tm40Y15Al25Co10Ni10	0.526363	79.4			Tm40Y15Al25Co10Ni10	1.24462	79.4
											Yb62.5Zn15Mg17.5Cu5	0.154337	26.54			Yb62.5Zn15Mg17.5Cu5	0.458685	26.54
											(Ce10La90)68Al10Cu20Co2	0.419405	30.38			(Ce10La90)68Al10Cu20Co2	1.19479	30.38
											(Ce20La80)68Al10Cu20Co2	0.420775	30.7			(Ce20La80)68Al10Cu20Co2	1.19691	30.7
											(Ce30La70)68Al10Cu20Co2	0.422146	31.4			(Ce30La70)68Al10Cu20Co2	1.19903	31.4
											(Ce40La60)68Al10Cu20Co2	0.423516	30.4			(Ce40La60)68Al10Cu20Co2	1.20115	30.4
											(Ce50La50)68Al10Cu20Co2	0.424887	31.3			(Ce50La50)68Al10Cu20Co2	1.20327	31.3
											(Ce70La80)68Al10Cu20Co2	0.427628	31.8			(Ce70La80)68Al10Cu20Co2	1.20752	31.8
											(Ce80La20)68Al10Cu20Co2	0.428998	31.1			(Ce80La20)68Al10Cu20Co2	1.20964	31.1

## Sheet: Supplementary Figure 1
Supplementary Figure 1a	metals	Ecoh/r^5	EGB Σ5(310)
	V	1.1842	1.26194
	Fe	1.34769	1.56021
	Nb	1.10283	1.20018
	Mo	1.26807	1.72678
	Ta	1.18004	1.43813
	W	1.59696	2.20441
	metals	Ecoh/r^2.5	EGB Σ5(310)
	Li	0.527762	0.155524
	Na	0.220756	0.132006
	K	0.110326	0.07262
	Rb	0.0862163	0.0445799
	Cs	0.0658922	0.0207104
	Ba	0.253008	0.161482
Supplementary Figure 1b	metals	Ecoh/r^5	EGB Σ7(213)
	V	1.1842	0.941128
	Fe	1.34769	1.41916
	Nb	1.10283	1.01768
	Mo	1.26807	1.73152
	Ta	1.18004	1.2159
	W	1.59696	2.32739
	metals	Ecoh/r^2.5	EGB Σ7(213)
	Li	0.527762	0.141502
	Na	0.220756	0.0860903
	K	0.110326	0.0627748
	Rb	0.0862163	0.0257133
	Cs	0.0658922	0.0108836
	Ba	0.253008	0.135192
Supplementary Figure 1c	metals	Ecoh/r^5	EGB Σ9(221)
	V	1.1842	1.20955
	Fe	1.34769	1.75392
	Nb	1.10283	1.27071
	Mo	1.26807	2.06396
	Ta	1.18004	1.50829
	W	1.59696	2.80564
	metals	Ecoh/r^2.5	EGB Σ9(221)
	Li	0.527762	0.201779
	Na	0.220756	0.129451
	K	0.110326	0.0706175
	Rb	0.0862163	0.0427811
	Cs	0.0658922	0.0189406
	Ba	0.253008	0.186851
Supplementary Figure 1d	chem	Ecoh/r^5	EGB
	V	1.1842	1.38322
	Fe	1.34769	2.24292
	Nb	1.10283	1.49184
	Mo	1.26807	2.43219
	Ta	1.18004	1.92542
	W	1.59696	3.20523
	chem	Ecoh/r^2.5	EGB
	Li	0.527762	0.268588
	Na	0.220756	0.137632
	K	0.110326	0.087579
	Rb	0.0862163	0.0600189
	Cs	0.0658922	0.0214065
	Ba	0.253008	0.279492

## Sheet: Supplementary Figure 2
Supplementary Figure 2a	metals	Ecoh/r^5	EGB {1012}
	Ti	0.70657	0.2976
	Zn	0.279725	0.1257
	Zr	0.596046	0.2531
	Cd	0.142968	0.036
	Be	1.88386	0.6322
	Mg	0.144005	0.1351
Supplementary Figure 2b	metals	Ecoh/r^5	EGB {1013}
	Ti	0.70657	0.3265
	Zn	0.279725	0.1298
	Zr	0.596046	0.2818
	Cd	0.142968	0.0463
	Be	1.88386	0.4557
	Mg	0.144005	0.0986
Supplementary Figure 2c	metals	Ecoh/r^5	EGB Σ5(310)
	Ni	1.4549	1.2616
	Cu	1.01572	0.882238
	Rh	1.3309	1.44708
	Pd	0.806022	0.897711
	Ag	0.476441	0.553189
	Ir	1.49164	1.72802
	Pt	1.12548	0.889321
	Au	0.615336	0.44693
	Al	0.566917	0.475814
	Ca	0.0620136	0.30194
	Sr	0.03744	0.237068
	Ce	0.210488	0.579678
	Yb	0.0582252	0.302329
	Th	0.400093	0.82328
Supplementary Figure 2d	metals	Ecoh/r^5	EGB Σ5(210)
	Ni	1.4549	1.38326
	Cu	1.01572	0.996643
	Rh	1.3309	1.67991
	Pd	0.806022	1.00291
	Ag	0.476441	0.592553
	Ir	1.49164	2.18557
	Pt	1.12548	1.09431
	Au	0.615336	0.520258
	Al	0.566917	0.532124
	Ca	0.0620136	0.303156
	Sr	0.03744	0.23438
	Ce	0.210488	0.515545
	Yb	0.0582252	0.301119
	Th	0.400093	0.757717
Supplementary Figure 2e	metals	Ecoh/r^5	EGB Σ3(110)
	Ni	1.4549	1.21034
	Cu	1.01572	0.847658
	Rh	1.3309	1.55247
	Pd	0.806022	0.885773
	Ag	0.476441	0.544754
	Ir	1.49164	1.85718
	Pt	1.12548	0.863586
	Au	0.615336	0.457869
	Al	0.566917	0.455803
	Ca	0.0620136	0.239179
	Sr	0.03744	0.18715
	Ce	0.210488	0.495636
	Yb	0.0582252	0.243083
	Th	0.400093	0.683944
Supplementary Figure 2f	metals	Ecoh/r^5	EGB
	Ni	1.4549	1.16113
	Cu	1.01572	0.855705
	Rh	1.3309	1.31055
	Pd	0.806022	0.851842
	Ag	0.476441	0.506829
	Ir	1.49164	1.57771
	Pt	1.12548	0.795214
	Au	0.615336	0.393008
	Al	0.566917	0.429842
	Ca	0.0620136	0.291181
	Sr	0.03744	0.225095
	Ce	0.210488	0.484895
	Yb	0.0582252	0.294329
	Th	0.400093	0.77042

## Sheet: Supplementary Figure 3
Supplementary Figure 3a	metals	Ecoh/r^5	EGB (221)/(100)
	V	1.1842	0.931022
	Nb	1.10283	0.92699
	Mo	1.26807	1.46464
	Ta	1.18004	1.08923
	W	1.59696	1.78396
	metals	Ecoh/r^2.5	EGB (221)/(100)
	Na	0.220756	0.0661162
	K	0.110326	0.0350842
	Rb	0.0862163	0.0285532
	Cs	0.0658922	0.0229745
	Ba	0.253008	0.14767
Supplementary Figure 3b	metals	Ecoh/r^5	EGB (411)/(110)
	V	1.1842	1.1521
	Nb	1.10283	1.29694
	Mo	1.26807	1.89948
	Ta	1.18004	1.39629
	W	1.59696	2.22539
	metals	Ecoh/r^2.5	EGB (411)/(110)
	Na	0.220756	0.0807497
	K	0.110326	0.0426887
	Rb	0.0862163	0.0354641
	Cs	0.0658922	0.0264169
	Ba	0.253008	0.20421
Supplementary Figure 3c	metals	Ecoh/r^5	EGB (710)/(110)
	V	1.1842	2.91834
	Nb	1.10283	2.78247
	Mo	1.26807	4.03642
	Ta	1.18004	3.16171
	W	1.59696	4.94984
	metals	Ecoh/r^2.5	EGB (710)/(110)
	Na	0.220756	0.208672
	K	0.110326	0.107705
	Rb	0.0862163	0.0885638
	Cs	0.0658922	0.06743
	Ba	0.253008	0.428585
Supplementary Figure 3d	metals	Ecoh/r^5	EGB (221)/(100)
	Ag	0.476441	0.363872
	Au	0.615336	0.270036
	Cu	1.01572	0.580084
	Ir	1.49164	1.76028
	Pd	0.806022	0.729205
	Pt	1.12548	0.694073
	Rh	1.3309	1.41776
	metals	Ecoh/r^5	EGB (411)/(110)
	Ag	0.476441	0.115921
	Au	0.615336	0.0399892
	Cu	1.01572	0.183192
	Ir	1.49164	0.877406
	Pd	0.806022	0.445412
	Pt	1.12548	0.382587
	Rh	1.3309	0.76612
Supplementary Figure 3e	metals	Ecoh/r^5	EGB (710)/(110)
	Ag	0.476441	0.587182
	Au	0.615336	0.465639
	Cu	1.01572	0.913686
	Ir	1.49164	2.01028
	Pd	0.806022	1.06709
	Pt	1.12548	1.0075
	Rh	1.3309	1.73633
	metals	Ecoh/r^5	EGB (1130)/(970)
	Ag	0.476441	0.467578
	Au	0.615336	0.405433
	Cu	1.01572	0.713931
	Ir	1.49164	1.76641
	Pd	0.806022	0.774059
	Pt	1.12548	0.850548
	Rh	1.3309	1.46617
Supplementary Figure 3f	metals	Ecoh/r^5	EGB
	Ag	0.476441	-1.47752
	Au	0.615336	-1.52408
	Cu	1.01572	-2.6286
	Ir	1.49164	-4.774
	Pd	0.806022	-2.69129
	Pt	1.12548	-3.08324
	Rh	1.3309	-4.10885

## Sheet: Supplementary Figure 4-POSCAR
W (221)/(100)							W (411)/(110)							W (710)/(110)							Ag (221)/(100)							Ag (411)/(110)							Ag (710)/(110)							Ag (1130)/(970)							Ag triple-junction Σ3(111)+Σ3(111)+Σ9(221)
1							1							1							1							1							1							1							1
0.0000000000000000 -4.5077915879286197 0.0000000000000000							0.0000000000000000 -9.5624700000000100 0.0000000000000000							3.1875000000000000 0.0000000000000000 0.0000000000000000							0.0000000000000000 -5.8642238772506463 0.0000000000000000							0.0000000000000000 -12.4398974100000004 0.0000000000000000							0.0000000000000000 -4.1466324700000001 0.0000000000000000							4.1466327127722682 0.0000000000000000 0.0000000000000000							2.9321141532390644 0.0000000000000000 0.0000000000000000
13.5233747637859008 0.0000000000000000 -0.0000000000000022							4.5077915879286197 0.0000000000000000 0.0000000000000000							0.0000000000000000 22.5389995574999986 0.0000000000000000							17.5926716317549001 0.0000000000000000 0.0000000000000000							5.8642238772499997 0.0000000000000000 0.0000000000000000							29.3211193862532404 0.0000000000000000 0.0000000000000000							0.0000000000000000 23.6394491009147849 0.0000000000000000							0.0000000000000000 61.5912732268845176 0.0000000000000000
0.0000000000000067 0.0000000000000000 41.4373700000000014							0.0000000000000000 0.0000000000000000 54.8066050579662019							0.0000000000000000 0.0000000000000000 45.0000000000000000							0.0000000000000000 0.0000000000000000 47.6807021969449991							0.0000000000000000 0.0000000000000000 70.3704991338770753							0.0000000000000000 0.0000000000000000 51.2114378667002512							0.0000000000000000 0.0000000000000000 37.8230997653057841							0.0000000000000000 0.0000000000000000 61.5912732268845176
W							W							W							Ag							Ag							Ag							Ag							Ag
152							142							192							276							284							340							208							338
Direct							Direct							Direct							Direct							Direct							Direct							Direct							Direct
0.0000000000000000 0.0130975115947494 0.4621034827431624							0.0020551187386661 0.0229450681068290 0.4659191968054625							0.9459699989999990 0.9861443135726530 -0.0002354285752379							0.3079127070132346 0.7397612958526566 0.4793236887537437							0.3497144197830018 0.0117022423274081 0.4797920064380802							0.9383120052516460 0.0865244057288294 0.3749961854199962							0.9456699939444848 0.2321991782202525 0.0263783908439974							0.4990557362992636 0.2227663173124005 0.2089887095522058
0.5000000000000000 0.5130975115947490 0.4621034827431624							0.5500255326584127 0.0230132295237798 -0.0002023758050505							0.9459699989999990 0.8526847831838671 0.0067061690003173							0.7966752279236529 0.9170747600834113 0.4715186821284368							0.3320931412526890 0.5027747678384057 0.0211645067981202							0.9383120052516460 0.2831553318274017 0.3739384969065316							0.9459328876393109 0.0868878463128142 0.0931468968702560							0.9984301545959670 0.1197104884534267 0.2214214084851227
0.5000000000000000 0.2777572120723633 0.0230242071632176							0.3367846732518464 0.5237153345244442 0.0083864441405317							0.9459699989999990 0.7065055368021383 0.0136712389695769							0.2966752279236529 0.4170747600834040 0.4715186821284368							0.3315872267904488 0.0113002159669130 0.0619415604704572							0.9383120052516460 0.1824476190801566 0.0278137550066087							0.9459169352199496 0.4656724641804771 0.0467330241807744							0.4989769798598793 0.1587374808628896 0.2303645709396497
0.5000000000000000 0.0577186370195978 0.0480412994387928							0.1117781938903767 0.0241268446770981 0.0244846136760474							0.9459699989999990 0.5723629476379154 0.0240649715552942							0.7997807873272512 0.5799806394195154 0.4774616980469520							0.3285642146317665 0.5155904032827435 0.1034058400558298							0.9383120052516460 0.0816385327592450 0.0861360957684119							0.9458179580151460 0.3345048578922785 0.1079426394062997							0.9991527279805851 0.1975889778010267 0.2403412024891591
0.0000000000000000 0.7777572120723634 0.0230242071632176							0.8845450280303659 0.5248661776707896 0.0381355491074527							0.9459699989999990 0.4302386284613346 0.0391396950232405							0.2997807873272512 0.0799806394195155 0.4774616980469520							0.3287563590956194 0.0185140968628952 0.1452026491902738							0.9383120052516460 0.4891256131313887 0.3852938524239629							0.9461771952885472 0.1956214774645711 0.1761839634399408							0.4989579855065496 0.0965005909674409 0.2543480409662954
-0.0000000000000000 0.5577186370195981 0.0480412994387928							0.6672630100064868 0.0252320473093666 0.0519948511161239							0.9459699989999990 0.2907780274480216 0.0454408032363694							0.8079127070132345 0.2397612958526567 0.4793236887537437							0.3304808244090702 0.5205523073837132 0.1871583005457167							0.9383120052516460 0.3826583410587244 0.0225986821829938							0.9460660291642395 0.0577844320273478 0.2420081255960649							0.9991527980740774 0.1350684507427939 0.2650109408432729
0.0000000000000000 0.3381241177955236 0.0750425392554506							0.4449655710019292 0.5256200596397330 0.0657839890307521							0.9459699989999990 0.1518983339001856 0.0548713571210942							0.2267893295501187 0.7752030440263631 0.0456135054165798							0.3326578622062424 0.0219311974485643 0.2291161934163600							0.9383120052516460 0.2819012053525325 0.0848833437084700							0.9458874466761394 0.7139317495157129 0.0594978916994104							0.4994627729505549 0.1745208441467818 0.2750441834179914
0.0000000000000000 0.1175696219435135 0.1011048063241990							0.2223984985527179 0.0259708685208962 0.0798501643462044							0.9459699989999990 0.0140580703867200 0.0676010858251929							0.7246979166583191 0.9377561294628270 0.0445724520813372							0.3347427949026844 0.5223988777678387 0.2710618584961056							0.9383120052516460 0.1818733725055538 0.1433793651104925							0.9462475300957935 0.5817871612199820 0.1271223153834063							0.9996000933772150 0.2139776406298312 0.2856961827789230
0.5000000000000000 0.8381241177955234 0.0750425392554506							-0.0002971468191189 0.5261857073033142 0.0934711521041833							0.9459699989999990 0.8720274682206374 0.0784658499062400							0.2246979166583190 0.4377561294628268 0.0445724520813372							0.3372325737149242 0.0240628465845607 0.3129974501599143							0.9383120052516460 0.0825445862497355 0.2017653276446932							0.9464769420893550 0.4426121794089115 0.1952371556566784							0.4997600054525420 0.1111051343537080 0.2982749082780356
0.5000000000000000 0.6175696219435135 0.1011048063241990							0.7775106094832774 0.0263365105198473 0.1076832843874038							0.9459699989999990 0.7332350881568139 0.0865629245061902							0.7270977597792160 0.6002126509696797 0.0465048076309056							0.3403519349914655 0.5234785991772766 0.3550215703262320							0.9383120052516460 0.6825145445550534 0.3720759370497714							0.9462317844809383 0.3046931572820641 0.2598219885822254							0.9997426204324791 0.1501499651791717 0.3092751218015506
0.5000000000000000 0.3968282630342414 0.1267169941787768							0.5546033581147608 0.5265275881456245 0.1213805370607961							0.9459699989999990 0.5946579225440650 0.0969404534401592							0.2270977597792160 0.1002126509696797 0.0465048076309056							0.3451568682318304 0.0214890339290153 0.3971595422705550							0.9383120052516460 0.5820394459877322 0.0275265859739743							0.9461372245564083 0.1662827507959099 0.3275718429185522							0.4997669460298368 0.1900157758793418 0.3195188925011460
0.5000000000000000 0.1763859102599027 0.1526914122410892							0.3327186886869939 0.0266956648317093 0.1354299694996104							0.9459699989999990 0.4543784821659588 0.1082642692038662							0.7267893295501185 0.2752030440263631 0.0456135054165798							0.3516088526256570 0.5187973354718127 0.4389864786308358							0.9383120052516460 0.4803715210392440 0.0853348017124290							0.9458127322222809 0.0294360898098721 0.3941910462121599							0.0000522298086418 0.2298398556367082 0.3301720184047322
0.0000000000000000 0.8968282630342344 0.1267169941787768							0.1101743312065251 0.5268751381718312 0.1492341405577546							0.9459699989999990 0.3135336809788707 0.1180400406429521							0.2380819052811989 0.7650819772869132 0.1316622425157623							0.1721754599606604 0.7496413950154729 0.0006114136962892							0.9383120052516460 0.3818395368038559 0.1417908868544790							0.9455916942921976 0.1137498388748800 0.0226262291270250							0.4999438210810093 0.1251103188402098 0.3422643494328350
-0.0000000000000000 0.6763859102599028 0.1526914122410892							0.8879538243152971 0.0270050249023988 0.1633090956448260							0.9459699989999990 0.1744665689511600 0.1276278574791286							0.7378731549672413 0.9318153604423550 0.1321526682879640							0.1612181951753425 0.2582168475428860 0.0416093973204804							0.9383120052516460 0.2826550386741658 0.2004756932812825							0.9457970153130725 0.9642324430507386 0.0734849590206336							0.9997947029353994 0.1657725603796859 0.3532588007097596
-0.0000000000000000 0.4559881056518085 0.1787498677810424							0.6654488146318989 0.5271038731265728 0.1771221567493124							0.9459699989999990 0.0351579457760581 0.1384236015810502							0.2378731549672412 0.4318153604423549 0.1321526682879640							0.1598854747589421 0.7644503755714527 0.0824233590218232							0.9383120052516460 0.1834445974222658 0.2588152579105593							0.9458602172638191 0.8282595832814998 0.1423794824139714							0.4997347616985375 0.2057426635443912 0.3638127416746497
0.0000000000000000 0.2353850788039930 0.2047652362842749							0.4431595164743986 0.0272122807558898 0.1910806143615918							0.9459699989999990 0.8949640364792529 0.1489796428479328							0.7381771022758316 0.5990771386653632 0.1314794495984285							0.1610307097919091 0.2673656012661401 0.1240908449289930							0.9383120052516460 0.0839777588960002 0.3179808019689554							0.9462215964987708 0.6901834653908209 0.2115469411190281							0.9995094655013397 0.1037130917155130 0.3763563077238664
0.0000000000000000 0.0150991036544214 0.2308198388586221							0.2206353686497920 0.5273112581510389 0.2050213609226231							0.9459699989999990 0.7551294945048987 0.1587637950362760							0.2381771022758314 0.0990771386653632 0.1314794495984285							0.1630912962125511 0.7696079530611013 0.1661428516052398							0.9383120052516460 0.8905714187388589 0.3671283088063545							0.9462812487545920 0.5524872174125025 0.2786210419642351							0.4996181487861194 0.1418315025742566 0.3873233180110884
0.5000000000000000 0.9559881056518086 0.1787498677810424							-0.0014648024471568 0.0273743430446892 0.2189999889316038							0.9459699989999990 0.6160206076056541 0.1688666837804397							0.7380819052811990 0.2650819772869133 0.1316622425157623							0.1649962965289148 0.2714113306990997 0.2081376012627960							0.9383120052516460 0.7833053361629860 0.0270633862941696							0.9461553435703308 0.4139047574870381 0.3446680211246338							0.9993604317647482 0.1816176519288567 0.3975724966157886
0.5000000000000000 0.7353850788039927 0.2047652362842749							0.7763264485930151 0.5273646427430750 0.2328420149112155							0.9459699989999990 0.4763629546070719 0.1793933648727596							0.2508691098920270 0.7602336356930233 0.2178362804715570							0.1669610648945804 0.7719331629193200 0.2500689072218444							0.9383120052516460 0.6813179033695823 0.0857013721342603							0.9461021874729433 0.2752431132091545 0.4103060832998542							0.4999583397806910 0.2215996262856211 0.4081300320524093
0.5000000000000000 0.5150991036544212 0.2308198388586221							0.5540529894096025 0.0273645938698945 0.2467031125400471							0.9459699989999990 0.3363075497304762 0.1895726989176973							0.7510546903821116 0.9270241127344016 0.2177353467865129							0.1693154273964574 0.2733057494566322 0.2919937862240636							0.9383120052516460 0.5817909201169694 0.1439055182839071							0.9460333290447258 0.1357248448374849 0.4821147854839236							0.9992121567619305 0.1169108675047650 0.4210187210106101
0.5000000000000000 0.2947458827732317 0.2568551205211519							0.3317978906800300 0.5273883561943290 0.2606704467001957							0.9459699989999990 0.1967075920223943 0.1996977407889544							0.2510546903821116 0.4270241127344014 0.2177353467865129							0.1723099730205516 0.7739233424258275 0.3339606207930766							0.9383120052516460 0.4826098493891055 0.2011874468068025							0.9456788924415037 0.3472099931915434 0.0288653200448361							0.4995275715850683 0.1575171318254979 0.4312291266888725
0.5000000000000000 0.0740417700693950 0.2828765010122563							0.1093956317496211 0.0273381666271726 0.2746218857430694							0.9459699989999990 0.0572662902409637 0.2099696848712622							0.7507683179579902 0.5937165786116754 0.2178504616573150							0.1760676138992297 0.2729820185059891 0.3760207249675179							0.9383120052516460 0.3836265226408401 0.2571752565611000							0.9456332748353009 0.2119773034718364 0.1010975639107187							0.0000878365443107 0.1981573651457496 0.4416387823838062
-0.0000000000000000 0.7947458827732320 0.2568551205211519							0.8869738999636093 0.5273222172254679 0.2885703572718346							0.9459699989999990 0.9174241957868725 0.2204214683127439							0.2507683179579904 0.0937165786116753 0.2178504616573150							0.1790720412799681 0.7707765907050924 0.4177592524239280							0.9383120052516460 0.2847042953303130 0.3165562177078642							0.9459582017171378 0.0715791511781094 0.1668760511864013							0.4996542238504239 0.0969238006420023 0.4561039017971427
-0.0000000000000000 0.5740417700693949 0.2828765010122563							0.6644912602303532 0.0272261605480040 0.3023837853635868							0.9459699989999990 0.7776627817393105 0.2305483216763386							0.7508691098920269 0.2602336356930234 0.2178362804715570							0.1803147770579334 0.2643637139888513 0.4586614987035724							0.9383120052516460 0.1825145445550533 0.3720759370497643							0.9459370230079256 0.9353716765490325 0.2288285796929885							-0.0000956644935687 0.1351056490828644 0.4663575097042421
-0.0000000000000000 0.3535403789987992 0.3089350534268018							0.4423199618570325 0.5270713430263797 0.3164633970915593							0.9459699989999990 0.6380250231587675 0.2407211890109005							0.2654695877248393 0.7562911128308579 0.3036683607930383							0.1721754599606604 0.2496413950154728 0.0006114136962892							0.9383120052516460 0.9783826305132838 0.0277708451907648							0.9460222914231925 0.7983181088713370 0.2967192059786782							0.5000126861119237 0.1742724280366048 0.4745749060907857
0.0000000000000000 0.1329125181402616 0.3348883744326746							0.2196979548914205 0.0270921524131058 0.3302737184627235							0.9459699989999990 0.4983864530870709 0.2509739303714574							0.7654949802358745 0.9227555088789480 0.3038067046997002							0.1612181951753425 0.7582168475428860 0.0416093973204804							0.9383120052516460 0.8814165853569634 0.0831679868023222							0.9460741409310116 0.6611059502451858 0.3637417968724463							0.0010219584140776 0.2164722160715705 0.4854903422274498
0.5000000000000000 0.8535403789987991 0.3089350534268018							-0.0022933840518414 0.5268520952983642 0.3443188033253467							0.9459699989999990 0.3587509475870185 0.2611820155940384							0.2654949802358746 0.4227555088789481 0.3038067046997002							0.1598854747589421 0.2644503755714529 0.0824233590218232							0.9383120052516460 0.7819911420193658 0.1426115746438656							0.9463153112174866 0.5227011061790603 0.4296316244804406							0.5001834465801352 0.1134703739465553 0.5003486680511924
0.5000000000000000 0.6329125181402687 0.3348883744326746							0.7748462880140790 0.0266428591614390 0.3580086737449107							0.9459699989999990 0.2191071995065621 0.2713371164246116							0.7655195503606598 0.5889065792356341 0.3038104003702412							0.1610307097919091 0.7673656012661402 0.1240908449289930							0.9383120052516460 0.6825141498635215 0.2010783764712414							0.9461913669012835 0.3812760412898031 0.4952537529841823							0.0008678988131761 0.1514104202785046 0.5131598192030279
0.5000000000000000 0.4120188681181538 0.3605121353266255							0.5525879901214535 0.5262910005919725 0.3722498623368836							0.9459699989999990 0.0793463965239243 0.2815204388765943							0.2655195503606599 0.0889065792356342 0.3038104003702412							0.1630912962125511 0.2696079530611014 0.1661428516052398							0.9383120052516460 0.5833601606992335 0.2598027084562227							0.9459888101625618 0.5942097468451837 0.0487987101916784							0.5015847531324761 0.1917067432666547 0.5153860364941532
0.5000000000000000 0.1911821145008065 0.3865719597514929							0.3298277587888024 0.0261839055868654 0.3858557342945710							0.9459699989999990 0.9395532192867997 0.2919792902501493							0.7654695877248392 0.2562911128308578 0.3036683607930383							0.1649962965289148 0.7714113306990997 0.2081376012627960							0.9383120052516460 0.4861509020423945 0.3182258506600811							0.9462590138258949 0.4564850196076654 0.1208811841361236							0.0007944374271299 0.2282774510693387 0.5367489731082580
0.0000000000000000 0.9120188681181536 0.3605121353266255							0.1072719497176667 0.5257064154960491 0.3999371566639380							0.9459699989999990 0.8001245025607920 0.3021875688248413							0.2831412822724167 0.7506830679267198 0.3896493881387630							0.1669610648945804 0.2719331629193198 0.2500689072218444							0.9383120052516460 0.3905714187388591 0.3671283088063474							0.9462100326151974 0.3192092129540791 0.1841329700959148							0.4996583839252889 0.1914870956509528 0.5579959880151047
0.0000000000000000 0.6911821145008066 0.3865719597514929							0.8849672295233252 0.0253548252138787 0.4137123978377976							0.9459699989999990 0.6604683884990905 0.3122989265337654							0.7824853935320569 0.9170962180300509 0.3903969234365116							0.1693154273964574 0.7733057494566324 0.2919937862240636							0.9383120052516460 0.9815871623441011 0.1432071871988480							0.9462487710957618 0.1811021120854404 0.2517086605408753							0.9994145758651110 0.1512007949746577 0.5604723052263575
0.0000000000000000 0.4714525105953259 0.4135785467727066							0.6676443482692398 0.5248677375575409 0.4275797077311493							0.9459699989999990 0.5204312508435520 0.3225530246356355							0.2824853935320569 0.4170962180300508 0.3903969234365116							0.1723099730205516 0.2739233424258273 0.3339606207930766							0.9383120052516460 0.8826430293432899 0.1997524561302614							0.9459224543567243 0.0436649773891990 0.3178418539505637							0.4992868490034432 0.1133088068109716 0.5733581548564041
0.0000000000000000 0.2510642105762203 0.4386164923951829							0.4403396131385330 0.0241260573347467 0.4412378898884531							0.9459699989999990 0.3807615892701186 0.3330563552528341							0.7831616679694218 0.5864229810228022 0.3893957435435006							0.1760676138992297 0.7729820185059890 0.3760207249675179							0.9383120052516460 0.7834867564324737 0.2583302772650206							0.9458682713195917 0.9064559352698717 0.3804004957530058							0.0003882301634792 0.2163948872379559 0.5878073297665737
0.5000000000000000 0.9714525105953259 0.4135785467727066							0.2153235404437055 0.5235533533916558 0.4573277624536401							0.9459699989999990 0.2417091719379896 0.3430835152867837							0.2831616679694216 0.0864229810228023 0.3893957435435006							0.1790720412799681 0.2707765907050925 0.4177592524239280							0.9383120052516460 0.6843453178742093 0.3160094512637353							0.9458564559058604 0.7678836362080542 0.4520858318644358							0.5000202556692286 0.1741770066403098 0.5988436839172215
0.5000000000000000 0.7510642105762199 0.4386164923951829							0.5020551187386660 0.5229450681068294 0.4659191968054625							0.9459699989999990 0.1018314830890355 0.3528873028021762							0.7831412822724167 0.2506830679267197 0.3896493881387630							0.1803147770579334 0.7643637139888515 0.4586614987035724							0.9383120052516460 0.5865244057288296 0.3749961854199891							0.9459732230229982 0.6255348864883883 0.5114962000711303							0.9995795716942978 0.1350026918056042 0.6072938197619422
0.0000000000000000 0.3818773976075727 0.0084740250905361							0.0500255326584200 0.5230132295237799 -0.0002023758050505							0.9459699989999990 0.9616093942998529 0.3635554584754799							0.2966752279236529 0.9170747600834113 0.4715186821284368							0.3497144197830018 0.5117022423274081 0.4797920064380802							0.9383120052516460 0.9839357120306041 0.2592595466932424							0.9457407414156809 0.8440117725884680 0.0632143553036676							0.4996228619778783 0.0967723085539777 0.6175340109572895
0.0000000000000000 0.1717964070761223 0.0372296742334260							0.8367846732518537 0.0237153345244443 0.0083864441405317							0.9459699989999990 0.8224804462659590 0.3742793119852542							0.2997807873272512 0.5799806394195154 0.4774616980469520							0.3320931412526890 0.0027747678384057 0.0211645067981202							0.9383120052516460 0.8847935505517946 0.3133137357157596							0.9458916511886700 0.7037264945666571 0.1353688254517193							0.0002309831600822 0.1982615937052081 0.6316622602398320
0.5000000000000000 0.8818773976075730 0.0084740250905361							0.6117781938903768 0.5241268446770980 0.0244846136760474							0.9459699989999990 0.6834363145965446 0.3837362749966233							0.8079127070132345 0.7397612958526566 0.4793236887537437							0.3315872267904488 0.5113002159669130 0.0619415604704572							0.9383120052516460 0.7831553318274020 0.3739384969065245							0.9463815154823491 0.5672538567592569 0.2030895349998627							0.5000045598649573 0.1576884308891420 0.6421835147195826
0.5000000000000000 0.6717964070761223 0.0372296742334260							0.3845450280303663 0.0248661776707898 0.0381355491074527							0.9459699989999990 0.5424495374567521 0.3936029633883202							0.3079127070132346 0.2397612958526567 0.4793236887537437							0.3285642146317665 0.0155904032827437 0.1034058400558298							0.9383120052516460 0.9891256131313889 0.3852938524239558							0.9462960726698852 0.4283671006632860 0.2698160039741681							0.9998670129683628 0.1170006951872315 0.6525574028063337
0.5000000000000000 0.4465933259881463 0.0618365945144628							0.1672630100064867 0.5252320473093666 0.0519948511161239							0.9459699989999990 0.4022776767550844 0.4050793997656639							0.7966752279236529 0.4170747600834040 0.4715186821284368							0.3287563590956194 0.5185140968628953 0.1452026491902738							0.4383120052516460 0.0278060942285969 0.0050302711562386							0.9461306009027450 0.2900598345855150 0.3351245138522244							0.5004041367372176 0.2218345639359812 0.6650959039043903
0.5000000000000000 0.2271264198354763 0.0878387252500983							0.9449655710019288 0.0256200596397329 0.0657839890307521							0.9459699989999990 0.2639716708926773 0.4152278504142070							0.7997807873272512 0.0799806394195155 0.4774616980469520							0.3304808244090702 0.0205523073837132 0.1871583005457167							0.4383120052516460 0.2348187253286810 0.0014071865643825							0.9460370349567724 0.1508927833582311 0.4038879187512837							0.0000705699737623 0.1818552502599869 0.6757515820794487
0.5000000000000000 0.0071767734019867 0.1135708316356617							0.7223984985527180 0.5259708685208958 0.0798501643462044							0.9459699989999990 0.1250027388829660 0.4231487657785239							0.2246979166583190 0.9377561294628270 0.0445724520813372							0.3326578622062424 0.5219311974485642 0.2291161934163600							0.4383120052516460 0.1312858900005387 0.0565560685644228							0.9457545048372962 0.0167046407130437 0.4711455595540704							0.5000665258617631 0.1418288776395198 0.6859725078985563
-0.0000000000000000 0.9465933259881463 0.0618365945144628							0.4997028531808815 0.0261857073033142 0.0934711521041833							0.9459699989999990 0.9828730464566301 0.4344351091983200							0.2270977597792160 0.6002126509696797 0.0465048076309056							0.3347427949026844 0.0223988777678388 0.2710618584961056							0.4383120052516460 0.0313301839596116 0.1152684791674748							0.9459704234861284 0.8781051327572036 0.5242931827502615							0.0000820641858990 0.1028852634230689 0.6969522334393325
0.0000000000000000 0.7271264198354764 0.0878387252500983							0.2775106094832770 0.5263365105198473 0.1076832843874038							0.9459699989999990 0.8453351327132034 0.4472548160640293							0.7267893295501185 0.7752030440263631 0.0456135054165798							0.3372325737149242 0.5240628465845678 0.3129974501599143							0.4383120052516460 0.4294147633063228 0.9869094059145883							0.9458657507616575 0.9492009432553883 0.1515909686880224							0.5001390497874687 0.2060863188309821 0.7094444207859836
-0.0000000000000000 0.5071767734019866 0.1135708316356617							0.0546033581147675 0.0265275881456244 0.1213805370607961							0.9459699989999990 0.7065476691185364 0.4561649810976307							0.2267893295501187 0.2752030440263631 0.0456135054165798							0.3403519349914655 0.0234785991772767 0.3550215703262320							0.4383120052516460 0.3321890893362734 0.0546429536827106							0.9460223364912933 0.8132881009767990 0.2197374401025726							0.0000845332295668 0.1662528915590854 0.7200484587850866
-0.0000000000000000 0.2868153272700799 0.1397645674338312							0.8327186886869937 0.5266956648317090 0.1354299694996104							0.9459699989999990 0.5672984735299273 0.4624613393974815							0.7246979166583191 0.4377561294628268 0.0445724520813372							0.3451568682318304 0.5214890339290154 0.3971595422705550							0.4383120052516460 0.2317099891836913 0.1142296056391656							0.9462121012569948 0.6756870120603858 0.2877111399912939							0.4997603670762475 0.1267327939695106 0.7307071243695001
0.0000000000000000 0.0659353348582939 0.1657688569860042							0.6101743312065251 0.0268751381718312 0.1492341405577546							0.9459699989999990 0.4254609496157489 0.4781499310454744							0.7270977597792160 0.1002126509696797 0.0465048076309056							0.3516088526256570 0.0187973354718128 0.4389864786308358							0.4383120052516460 0.1321296765969318 0.1723696706866998							0.9461619254044118 0.5379048811929807 0.3539990381244691							0.9993523553552189 0.0883594786851233 0.7410564163957486
0.5000000000000000 0.7868153272700797 0.1397645674338312							0.3879538243152966 0.5270050249023986 0.1633090956448260							0.9459699989999990 0.2895381960030156 0.4881830438196538							0.2378731549672412 0.9318153604423550 0.1321526682879640							0.7091603811302706 0.0056803029216037 0.4874330337303023							0.4383120052516460 0.0330643074285455 0.2307443403915931							0.9463288326519665 0.3982592148879321 0.4194420192364257							0.4997305046198462 0.1904720909101211 0.7538774480780628
0.5000000000000000 0.5659353348582937 0.1657688569860042							0.1654488146318984 0.0271038731265730 0.1771221567493124							0.9459699989999990 0.1456494151118419 0.4946095017049132							0.2381771022758314 0.5990771386653632 0.1314794495984285							0.6391294234319579 0.5032266796911654 0.0131313983271292							0.4383120052516460 0.6355899233860326 0.9993682920103724							0.9460744721160127 0.2615353716971894 0.4853086031303607							0.9995064900927009 0.1505927466971423 0.7644695151268424
0.5000000000000000 0.3457639136288385 0.1917303954470518							0.9431595164743988 0.5272122807558897 0.1910806143615918							0.9459699989999990 0.0130048930989727 0.5020909068753064							0.7380819052811990 0.7650819772869132 0.1316622425157623							0.6593225816592742 0.0099694705922511 0.0607422527868246							0.4383120052516460 0.5310346936612309 0.0589866050345516							0.9458502074285025 0.9209290284115733 0.3051231830243202							0.4993398976290671 0.1097611260850770 0.7751727720808456
0.5000000000000000 0.1250887940682427 0.2177635839657787							0.7206353686497922 0.0273112581510387 0.2050213609226231							0.4459699989999990 0.4861443135726528 -0.0002354285752379							0.2380819052811989 0.2650819772869133 0.1316622425157623							0.6619130723624509 0.5149346883849080 0.1033091923697686							0.4383120052516460 0.4312188445821514 0.1131004227805478							0.9461714268428495 0.7834260663027366 0.3738991526593154							0.9998289763491029 0.2142017557201171 0.7876994347393118
0.0000000000000000 0.8457639136288385 0.1917303954470518							0.4985351975528430 0.5273743430446892 0.2189999889316038							0.4459699989999990 0.3526847531838644 0.0067061690003173							0.7378731549672413 0.4318153604423549 0.1321526682879640							0.6630375120549997 0.0182357954009984 0.1453065723544935							0.4383120052516460 0.3322982341633963 0.1709148897103980							0.9462714274116937 0.6457635224436193 0.4387995949042207							0.4997865274543991 0.1746600626266827 0.7984447111242594
0.0000000000000000 0.6250887940682425 0.2177635839657787							0.2763264485930155 0.0273646427430746 0.2328420149112084							0.4459699989999990 0.2065055658021373 0.0136712389695769							0.7381771022758316 0.0990771386653632 0.1314794495984285							0.6642973493486138 0.5210063945552982 0.1871699576391074							0.4383120052516460 0.2329597954571536 0.2295851459680020							0.9462303829337335 0.5044308817080801 0.5059236339867909							0.9996265359337514 0.1348535163288133 0.8080492085571754
0.0000000000000000 0.4050510424780685 0.2438720538086266							0.0540529894096097 0.5273645938698944 0.2467031125400471							0.4459699989999990 0.0723629546379124 0.0240649715552942							0.2510546903821116 0.9270241127344016 0.2177353467865129							0.6660141760295577 0.0218007789588513 0.2290841647470597							0.4383120052516460 0.1337743792814265 0.2879814524602471							0.9458530593989268 0.8928027877777699 0.4539534464928546							0.4996125263816701 0.0964021055546796 0.8192542981102826
0.0000000000000000 0.1843401777332324 0.2698807489294150							0.8317978906800294 0.0273883561943293 0.2606704467001957							0.4459699989999990 0.9302386284613349 0.0391396950232405							0.2507683179579904 0.5937165786116754 0.2178504616573150							0.6680291490109592 0.5225820333536612 0.2710182071271335							0.4383120052516460 0.0342164359785631 0.3497603807601727							0.9456210276228971 0.7450093284702247 0.5334602316222347							0.9994390422738532 0.1977522542888366 0.8330686694406154
0.5000000000000000 0.9050510424780684 0.2438720538086266							0.6093956317496212 0.5273381666271729 0.2746218857430694							0.4459699989999990 0.7907780574480167 0.0454408032363694							0.7508691098920269 0.7602336356930233 0.2178362804715570							0.6703155620796105 0.0228409316623396 0.3129371263194535							0.4383120052516460 0.8307440028300506 0.9973822282464655							0.9458713471036609 0.9957226136572217 0.5472377890539445							0.4998994956703149 0.1587691115432325 0.8429047398630558
0.5000000000000000 0.6843401777332326 0.2698807489294150							0.3869738999636094 0.0273222172254682 0.2885703572718346							0.4459699989999990 0.6518983039001831 0.0548713571210942							0.2508691098920270 0.2602336356930234 0.2178362804715570							0.6730613730009787 0.5230285736489502 0.3548540300915348							0.4383120052516460 0.7318346378860597 0.0572234203812469							0.4455787258344072 0.1621129017564243 0.0598557716365594							0.9998606551020975 0.1197989474252572 0.8518970000535280
0.5000000000000000 0.4640192242393197 0.2958605897662062							0.1644912602303532 0.5272261605480035 0.3023837853635868							0.4459699989999990 0.5140580593867154 0.0676010858251929							0.7510546903821116 0.4270241127344014 0.2177353467865129							0.6762423223076485 0.0212133809427490 0.3967952860150050							0.4383120052516460 0.6315100621173214 0.1146028838164305							0.4457885271254320 0.0168343747020388 0.1215285598825245							0.4998203813642197 0.2230356125401645 0.8643673203184009
0.5000000000000000 0.2430445292602934 0.3218444648963932							0.9423199618570323 0.0270713430263800 0.3164633970915522							0.4459699989999990 0.3720274682206378 0.0784658499062400							0.7507683179579902 0.0937165786116753 0.2178504616573150							0.6810106794850832 0.5162367341619875 0.4393552817197978							0.4383120052516460 0.5321227586765784 0.1727698547180651							0.4458351063002167 0.5303714262354327 0.0186040001010834							0.5006513223766681 0.3654370476808719 0.2086527793336443
0.5000000000000000 0.0224860716256817 0.3480337910897284							0.7196979548914205 0.5270921524131056 0.3302737184627235							0.4459699989999990 0.2332350731568162 0.0865629245061902							0.2654949802358746 0.9227555088789480 0.3038067046997002							0.4269204186143765 0.7499940327422671 0.9904353355337659							0.4383120052516460 0.4332261362103711 0.2291948126765308							0.4459035836599255 0.4015136454677914 0.0759056714247522							0.9993422771574954 0.2619395525093482 0.2184208099909176
-0.0000000000000000 0.9640192242393197 0.2958605897662062							0.4977066159481587 0.0268520952983647 0.3443188033253467							0.4459699989999990 0.0946579525440678 0.0969404534401592							0.2655195503606599 0.5889065792356341 0.3038104003702412							0.5005429572711477 0.2562229216959125 0.0394584391909462							0.4383120052516460 0.3336709406638673 0.2865671196531934							0.4458515480974844 0.2653630177460306 0.1419239960675912							0.4998310196450941 0.3010079425575483 0.2287251744966557
-0.0000000000000000 0.7430445292602933 0.3218444648963932							0.2748462880140793 0.5266428591614390 0.3580086737449107							0.4459699989999990 0.9543784821659590 0.1082642692038662							0.7654695877248392 0.7562911128308579 0.3036683607930383							0.4966310304245199 0.7631631833856566 0.0823927309578817							0.4383120052516460 0.2346148204256495 0.3456518257063738							0.4460458201966675 0.1264920011243646 0.2097284804803973							0.0003584047435519 0.3399124714236562 0.2395603747428502
-0.0000000000000000 0.5224860716256814 0.3480337910897284							0.0525879901214605 0.0262910005919727 0.3722498623368836							0.4459699989999990 0.8135336809788704 0.1180400406429521							0.2654695877248393 0.2562911128308578 0.3036683607930383							0.4957566914312619 0.2667873207716252 0.1243614591838411							0.4383120052516460 0.9300588712795383 0.0539235617846244							0.4457910172265410 0.7813982392591993 0.0320384716464601							0.4993230603989945 0.2376845734602339 0.2523722378199360
-0.0000000000000000 0.3023337498224558 0.3737946585299694							0.8298277587888025 0.5261839055868655 0.3858557342945710							0.4459699989999990 0.6744665839511649 0.1276278574791286							0.7654949802358745 0.4227555088789481 0.3038067046997002							0.4964570794696622 0.7698083897161175 0.1662141751643691							0.4383120052516460 0.8318250533103084 0.1128807314291247							0.4460807338231863 0.6481250518035256 0.0909475753257800							0.9996656783782927 0.2776730703275501 0.2628787808178891
0.0000000000000000 0.0826511896481997 0.3997801496812614							0.6072719497176668 0.0257064154960491 0.3999371566639380							0.4459699989999990 0.5351579757760530 0.1384236015810502							0.7655195503606598 0.0889065792356342 0.3038104003702412							0.4983063240131851 0.2715322827211453 0.2081254187244471							0.4383120052516460 0.7322929430419876 0.1718618462753107							0.4464260535341132 0.5121857285148623 0.1628132955704347							0.5002291064667876 0.3172115707434461 0.2738928818965951
0.5000000000000000 0.8023337498224560 0.3737946585299694							0.3849672295233248 0.5253548252138783 0.4137123978377976							0.4459699989999990 0.3949640664792481 0.1489796428479328							0.2824853935320569 0.9170962180300509 0.3903969234365116							0.5002718925072190 0.7722579283733276 0.2500728598040510							0.4383120052516460 0.6329077751246762 0.2302169279214404							0.4463635736084356 0.3735987593687703 0.2271382301386003							0.0014775556788536 0.3564540588962999 0.2853806101480300
0.5000000000000000 0.5826511896481998 0.3997801496812614							0.1676443482692395 0.0248677375575409 0.4275797077311493							0.4459699989999990 0.2551294945048985 0.1587637950362760							0.2831616679694216 0.5864229810228022 0.3893957435435006							0.5024834324187555 0.2732546797766507 0.2920084546142209							0.4383120052516460 0.5342451180869549 0.2892901169072498							0.4462091303345946 0.2355575391902980 0.2932817807285826							0.4999065080871293 0.2538064898759091 0.2964632587573404
0.5000000000000000 0.3570072376003227 0.4243590750461249							0.9403396131385326 0.5241260573347464 0.4412378898884531							0.4459699989999990 0.1160205926056567 0.1688666837804397							0.7831412822724167 0.7506830679267198 0.3896493881387630							0.5050784978514032 0.7733830709447171 0.3339735915131858							0.4383120052516460 0.4385394198183065 0.3441024860218039							0.4458874491357296 0.0974921669601062 0.3618345285087579							0.0000004895864654 0.2934890582231897 0.3076387208888328
0.5000000000000000 0.1468378364127253 0.4531694080987699							0.7153235404437055 0.0235533533916560 0.4573277624536401							0.4459699989999990 0.9763629846070745 0.1793933648727596							0.2831412822724167 0.2506830679267197 0.3896493881387630							0.5084255136940629 0.2724697061771083 0.3759780644712715							0.4383120052516460 0.9322159127852814 0.1712662825207625							0.4457267110802209 0.0368374301001310 0.0467059612682445							0.5009960658213921 0.3329604584397471 0.3190920633295060
0.0000000000000000 0.8570072376003229 0.4243590750461249							0.3597269967050044 0.0189486680854822 0.9624462141380278							0.4459699989999990 0.8363075197304738 0.1895726989176973							0.7824853935320569 0.4170962180300508 0.3903969234365116							0.5145807779311966 0.7696983123001009 0.4182805532964119							0.4383120052516460 0.8329445767203971 0.2288092721672329							0.4456542492886475 0.8957902073311825 0.1057635618929301							0.0027659720435339 0.3723691531814512 0.3304058006315936
-0.0000000000000000 0.6468378364127255 0.4531694080987699							0.3618737852767981 0.5176265826996478 0.9205636522998984							0.4459699989999990 0.6967075920223942 0.1996977407889544							0.7831616679694218 0.0864229810228023 0.3893957435435006							0.5257293485632465 0.2661763620245675 0.4610477428558907							0.4383120052516460 0.7341396664143556 0.2874769600640334							0.4461216763831126 0.7589476575453331 0.1782518013065564							0.5000360791875798 0.2695223516708115 0.3412099010564521
0.5000000000000000 0.8581388790749718 0.9260460560702730							0.3607632790412756 0.0164017054367266 0.8791760684266678							0.4459699989999990 0.5572663012409681 0.2099696848712622							0.4683058127077404 0.8631921541051703 0.9996678296252884							0.4269204186143765 0.2499940327422673 0.9904353355337659							0.4383120052516460 0.6338935964133855 0.3458246365941414							0.4462353603853534 0.6214955342368349 0.2449259122895636							0.0010133682145396 0.3089814862280169 0.3526284703105936
0.0000000000000000 0.6909046771584391 0.9261024637687134							0.3605427327279684 0.5155369958550600 0.8374002126884826							0.4459699989999990 0.4174241667868663 0.2204214683127439							0.9703598975447489 0.0233982101499562 0.0005184056940162							0.5005429572711477 0.7562229216959123 0.0394584391909462							0.4383120052516460 0.9350769509486089 0.2868893471675112							0.4461597974995152 0.4832233957983134 0.3117680390214457							0.5015401161051535 0.3484125551231012 0.3640961519060014
0.5000000000000000 0.8531455949104683 0.8478704085635036							0.3604705804960323 0.0150018540566210 0.7955951578925224							0.4459699989999990 0.2776628117393061 0.2305483216763386							0.4703598975447490 0.5233982101499561 0.0005184056940162							0.4966310304245199 0.2631631833856565 0.0823927309578817							0.4383120052516460 0.8350698562224368 0.3452097041704623							0.4460991996250515 0.3443439479544268 0.3775649970510548							-0.0001500239830971 0.2455052681423246 0.3746837576284008
-0.0000000000000000 0.6865435473892382 0.8479447480999788							0.3595606841887563 0.5146621532026421 0.7537870569440396							0.4459699989999990 0.1380250231587676 0.2407211890109005							0.9739378768276378 0.6869125979868046 0.0067011638710833							0.4957566914312619 0.7667873207716254 0.1243614591838411							0.4383120052516460 0.1355899233860326 0.9993682920103724							0.4460696970406413 0.2056912606041523 0.4430203994737323							0.5007222113329686 0.2849640139807962 0.3861022548992282
0.5000000000000000 0.8486712786986593 0.7697499004658234							0.3593286297979817 0.0144871177210672 0.7119991316331253							0.4459699989999990 0.9983864530870710 0.2509739303714574							0.4739378768276376 0.1869125979868044 0.0067011638710833							0.4964570794696622 0.2698083897161176 0.1662141751643691							0.4383120052516460 0.0310346936612238 0.0589866050345516							0.4460642413985078 0.0728321199155050 0.5218824745408065							0.0018446307722020 0.3242481135663774 0.3977213392225895
-0.0000000000000000 0.6819138941848798 0.7698022452846417							0.3586150613874273 0.5143086081142560 0.6701820339006278							0.4459699989999990 0.8587509775870212 0.2611820155940384							0.9683058127077403 0.3631921541051700 0.9996678296252884							0.4983063240131851 0.7715322827211455 0.2081254187244471							0.4383120052516460 0.3307440028300505 0.9973822282464655							0.4455690983135958 0.2832699413491317 0.0651396707702147							0.5039301036921452 0.3641231149350546 0.4087120769197791
0.5000000000000000 0.8443776986042940 0.6916972307769440							0.3583610172723889 0.0147139949628188 0.6283051225104147							0.4459699989999990 0.7191071705065630 0.2713371164246116							0.4820671255320049 0.8522159205276212 0.0889142243528012							0.5002718925072190 0.2722579283733277 0.2500728598040510							0.4383120052516460 0.2318346378860596 0.0572234203812469							0.4460477948277853 0.1412142896725430 0.1345645676265796							0.0005906752385607 0.2611503659320358 0.4195525471690834
0.0000000000000000 0.6776203959511194 0.6917514276746994							0.3580752138320815 0.5153539887911247 0.5866251432921510							0.4459699989999990 0.5793463895239273 0.2815204388765943							0.9817228077498426 0.0166007016464650 0.0890215994239318							0.5024834324187555 0.7732546797766511 0.2920084546142209							0.4383120052516460 0.1315100621173213 0.1146028838164234							0.4460125031430914 0.0032807549640816 0.1973618801492665							0.5013392118327473 0.2995728243700573 0.4314858473657547
0.5000000000000000 0.8401309075102634 0.6135551872910481							0.3586063604843969 0.0165362882361659 0.5446767787163714							0.4459699989999990 0.4395532192867996 0.2919792902501493							0.4817228077498426 0.5166007016464650 0.0890215994239318							0.5050784978514032 0.2733830709447172 0.3339735915131858							0.4383120052516460 0.0321227586765780 0.1727698547180651							0.4457630993720958 0.8669921982610976 0.2621921285424139							0.0031060564929452 0.3398716043432963 0.4418384232133776
-0.0000000000000000 0.6735593735400187 0.6136491805916588							0.3532033956703498 0.5177016601604301 0.5048637020984924							0.4459699989999990 0.3001244725607964 0.3021875688248413							0.9823538889711785 0.6852969578432040 0.0881369761710152							0.5084255136940629 0.7724697061771084 0.3759780644712715							0.4383120052516460 0.5278060942285970 0.0050302711562386							0.4460199326070840 0.7297365073274331 0.3307696710633203							0.5009047838650326 0.2381484213533692 0.4525465051385280
0.5000000000000000 0.8364476481472334 0.5353874861782074							0.1993705437226695 0.5187473669762942 0.9608783707497139							0.4459699989999990 0.1604684184990931 0.3122989265337654							0.4823538889711784 0.1852969578432041 0.0881369761710152							0.5145807779311966 0.2696983123001011 0.4182805532964119							0.4383120052516460 0.4300588712795383 0.0539235617846244							0.4461796109979672 0.5918108436957508 0.3966970365819512							0.0011767509935610 0.2753736881457852 0.4674981664557891
0.0000000000000000 0.6691742868491879 0.5355094215296734							0.1941121044996583 0.0176005496031380 0.9210535388174991							0.4459699989999990 0.0204312618435564 0.3225530246356355							0.9820671255320048 0.3522159205276211 0.0889142243528012							0.5257293485632465 0.7661763620245676 0.4610477428558907							0.4383120052516460 0.3318250533103085 0.1128807314291176							0.4462687686173488 0.4524605571318557 0.4601814056422561							0.5019601972697976 0.3149886146673568 0.4746730270121211
0.5000000000000000 0.6978456794030047 0.9668984422882784							0.1943544918047134 0.5163966431521326 0.8791299769216928							0.4459699989999990 0.8807615892701187 0.3330563552528341							0.4940371822306607 0.8458280442322696 0.1748584523496574							0.7091603811302706 0.5056803029216038 0.4874330337303023							0.4383120052516460 0.2322929430419875 0.1718618462753107							0.4461852626157674 0.3170822259184786 0.5308564554436843							0.0052866995955267 0.3568931528601814 0.4853381245443570
0.0000000000000000 0.8577632108949879 0.9624559478837242							0.1939354896456242 0.0155692534262830 0.8374245655156021							0.4459699989999990 0.7417091869379875 0.3430835152867837							0.9941869779249143 0.0132210614256700 0.1747740959756952							0.6391294234319579 0.0032266796911655 0.0131313983271292							0.4383120052516460 0.1329077751246764 0.2302169279214404							0.4458989921665906 0.6577144785569521 0.0087017837657047							0.5013909768739436 0.2530077016534183 0.5034321645145423
0.5000000000000000 0.6892861515755271 0.8866309228591609							0.1936814273605331 0.5150340650065511 0.7955540398523252							0.4459699989999990 0.6018314530890332 0.3528873028021762							0.4941869779249144 0.5132210614256699 0.1747740959756952							0.6593225816592742 0.5099694705922513 0.0607422527868246							0.4383120052516460 0.0342451180869547 0.2892901169072498							0.4462705534003291 0.5249802830652665 0.0896451459994353							0.0033006431248670 0.2920915303067000 0.5130066705384847
0.0000000000000000 0.8556064082542733 0.8864260834495467							0.1928932108321151 0.0147062532059005 0.7537424516093444							0.4459699989999990 0.4616093942998526 0.3635554584754799							0.9939337365671230 0.6793686278221934 0.1747711577795899							0.6619130723624509 0.0149346883849078 0.1033091923697686							0.4383120052516460 0.7348187253286879 0.0014071865643825							0.4463121755448892 0.3880561373304564 0.1518710115084497							0.5049048716592580 0.3323671635357128 0.5153869103117117
0.5000000000000000 0.6843911907183472 0.8088039845537885							0.1926243068904342 0.5145083308705121 0.7119601235296585							0.4459699989999990 0.3224804462659588 0.3742793119852542							0.4939337365671229 0.1793686278221936 0.1747711577795899							0.6630375120549997 0.5182357954009986 0.1453065723544935							0.4383120052516460 0.6312858900005387 0.0565560685644228							0.4462989910305459 0.2502141780297115 0.2176870876245662							0.0055366406248160 0.3689125546064075 0.5366697775446166
-0.0000000000000000 0.8510906815091407 0.8086844552624388							0.1917889729654856 0.0143161407579038 0.6701350991655733							0.4459699989999990 0.1834362995965400 0.3837362749966233							0.9940371822306608 0.3458280442322697 0.1748584523496574							0.6642973493486138 0.0210063945552983 0.1871699576391074							0.4383120052516460 0.5313301839596115 0.1152684791674748							0.4463111336148612 0.1122312901424127 0.2853862938648765							0.5041296026895536 0.3324016283806983 0.5579601566088729
0.5000000000000000 0.6797382845477868 0.7307683399445475							0.1918097904197361 0.5146818136364552 0.6283389222517175							0.4459699989999990 0.0424495074567567 0.3936029633883202							0.5080298412607015 0.8415785514446487 0.2607516507286530							0.6660141760295577 0.5218007789588510 0.2290841647470597							0.4383120052516460 0.4322159127852812 0.1712662825207625							0.4459713993051023 0.9753293072542334 0.3489497887460626							0.0021937126992408 0.2921642540924040 0.5604220474987808
0.0000000000000000 0.8464630788751127 0.7307262888552588							0.1916651848056299 0.0154032399570274 0.5865713709267782							0.4459699989999990 0.9022776467550893 0.4050793997656639							0.0080616874010403 0.0080282024190190 0.2607613157221908							0.6680291490109592 0.0225820333536610 0.2710182071271335							0.4383120052516460 0.3329445767203973 0.2288092721672329							0.4460897934683435 0.8367506263219412 0.4158906532772104							0.5015504023998282 0.2530579077136265 0.5700529830374583
0.5000000000000000 0.6754369040412912 0.6528004366916373							0.1907696383981917 0.5165757345423730 0.5451921296038250							0.4459699989999990 0.7639716708926771 0.4152278504142070							0.5080616874010402 0.5080282024190189 0.2607613157221908							0.6703155620796105 0.5228409316623396 0.3129371263194535							0.4383120052516460 0.2341396664143558 0.2874769600640334							0.4458403525589143 0.6979754981938926 0.4850496677763171							0.0055062349219638 0.3569906827433542 0.5879805495286912
0.0000000000000000 0.8420466996152159 0.6526983644774882							0.1928598393572983 0.0179788011621227 0.5032489857428667							0.4459699989999990 0.6250027538829636 0.4231487657785239							0.0079666659858557 0.6747223387274091 0.2608399911218361							0.6730613730009787 0.0230285736489501 0.3548540300915348							0.4383120052516460 0.1338935964133854 0.3458246365941414							0.4458982874982902 0.9140799164592197 0.0228770760651117							0.5026855911756377 0.3151639380762858 0.5987271319834288
0.5000000000000000 0.6713496647799896 0.5750787241041092							0.6993705437226694 0.0187473669762942 0.9608783707497139							0.4459699989999990 0.4828730164566276 0.4344351091983200							0.5079666659858555 0.1747223387274092 0.2608399911218361							0.6762423223076485 0.5212133809427490 0.3967952860150050							0.4383120052516460 0.9294147633063226 0.9869094059145883							0.4457711350509469 0.7721442024768290 0.1037231369327840							0.0016070136967562 0.2755714384659417 0.6059799477217079
-0.0000000000000000 0.8376945000966110 0.5748847939251905							0.6941121044996579 0.5176005496031378 0.9210535388174991							0.4459699989999990 0.3453351627132060 0.4472548160640293							0.0080298412607016 0.3415785514446485 0.2607516507286530							0.6810106794850832 0.0162367341619875 0.4393552817197978							0.4383120052516460 0.8321890893362734 0.0546429536827106							0.4461612174529558 0.6359519922520039 0.1686128444672449							0.5007635398733370 0.2382594020358611 0.6206797695234626
0.5000000000000000 0.6699841168978430 0.4991246420022947							0.6943544918047138 0.0163966431521326 0.8791299769216928							0.4459699989999990 0.2065476691185362 0.4561649810976307							0.5236787166188867 0.8373789334732922 0.3468542702975468							0.0097005080663999 0.0061686708332682 0.4790560568922297							0.4383120052516460 0.7317099891836983 0.1142296056391656							0.4465705108679088 0.4977970571845228 0.2370702939900297							0.0032048915485116 0.3401379425100573 0.6315196796604468
0.0000000000000000 0.8298326463759381 0.4946685498820871							0.6939354896456243 0.5155692534262833 0.8374245655156021							0.4459699989999990 0.0672984625299230 0.4624613393974815							0.0236803989029962 0.0033837982468014 0.3470961603896582							0.9943025649334507 0.5053826822836512 0.0204348421541603							0.4383120052516460 0.6321296765969320 0.1723696706866998							0.4461126825230797 0.3592561712801788 0.3024138803185963							0.5015125544887326 0.2998855169621824 0.6419494639593631
0.5000000000000000 0.5151765466259992 -0.0005495470682705							0.6936814273605328 0.0150340650065512 0.7955540398523252							0.4459699989999990 0.9254609786157548 0.4781499310454744							0.5236803989029963 0.5033837982468014 0.3470961603896582							0.9883107297769131 0.0118110759308630 0.0611620883543445							0.4383120052516460 0.5330643074285456 0.2307443403915931							0.4462485212758044 0.2207581851571533 0.3685846004597776							0.0010367721531472 0.2613989412851207 0.6537064865099372
0.5000000000000000 0.5253369643693118 0.9253105611925493							0.6928932108321146 0.5147062532059006 0.7537424516093444							0.4459699989999990 0.7895381660030198 0.4881830438196538							0.0236836938623860 0.6708210298846063 0.3463600372508680							0.9926495734936084 0.5156614864927628 0.1029820212018430							0.4383120052516460 0.4350769509486090 0.2868893471675112							0.4459530670220113 0.0832224929914764 0.4396569333850828							0.5046846010053031 0.3644173197268415 0.6645869101059368
-0.0000000000000000 0.3581388790749718 0.9260460560702730							0.6926243068904340 0.0145083308705120 0.7119601235296585							0.4459699989999990 0.6456494151118417 0.4946095017049132							0.5236836938623861 0.1708210298846062 0.3463600372508680							0.9959987807752657 0.0182787029752521 0.1451109767803140							0.4383120052516460 0.3350698562224368 0.3452097041704623							0.4458421411230103 0.9494204336249893 0.4986932646818408							0.0024433185946313 0.3245452800363642 0.6756757875929580
0.5000000000000000 0.5199951433780983 0.8476499198228538							0.6917889729654858 0.5143161407579039 0.6701350991655733							0.4459699989999990 0.5130048930989728 0.5020909068753064							0.0236787166188868 0.3373789334732922 0.3468542702975468							0.9977201242112255 0.5204206391144758 0.1871388401292668							0.4383120052516460 0.9312188445821515 0.1131004227805407							0.4460367443782206 0.8817017966288477 0.1848151246081824							0.5013249648110749 0.2852094683816032 0.6872392882031831
0.0000000000000000 0.3531455949104685 0.8478704085635036							0.6918097904197367 0.0146818136364551 0.6283389222517175							0.9459699989999990 0.8056820632975091 0.9045096408246421							0.5417248410545491 0.8274528182183876 0.4331202581434334							0.9993821583894487 0.0215854276276576 0.2290956872760321							0.4383120052516460 0.8322982341633961 0.1709148897103980							0.4460504382855898 0.7444511106639444 0.2542073402598422							0.0002954165997921 0.2457840330304534 0.6985809707361719
0.5000000000000000 0.5153747551155434 0.7697409578418563							0.6916651848056299 0.5154032399570274 0.5865713709267782							0.9459699989999990 0.9044236034661298 0.8528705913049740							0.0400829289890843 0.0029208084997669 0.4316749524784941							0.0013201947970071 0.5225961599037972 0.2710244390108619							0.4383120052516460 0.7329597954571607 0.2295851459680020							0.4462956195655577 0.6068999710134984 0.3208672525519670							0.5031632611414417 0.3487440831613488 0.7092476326400149
0.0000000000000000 0.3486712786986594 0.7697499004658234							0.6907696383981917 0.0165757345423729 0.5451921296038250							0.9459699989999990 0.6065805764193084 0.9053660576817817							0.5400829289890843 0.5029208084997668 0.4316749524784941							0.0040355435110811 0.0233968572973371 0.3129774505400879							0.4383120052516460 0.6337743792814265 0.2879814524602471							0.4462568828011582 0.4685856201470889 0.3864332510742541							0.0014723596726727 0.3092965550189896 0.7207227173340489
0.5000000000000000 0.5109230749336136 0.6917541775150603							0.6928598393572984 0.5179788011621226 0.5032489857428667							0.9459699989999990 0.7043340278262517 0.8535440422540412							0.0452483079004847 0.6655387676611639 0.4339338924949236							0.0072559824562045 0.5239355608164882 0.3549019433508468							0.4383120052516460 0.5342164359785633 0.3497603807601727							0.4460813273505144 0.3292180312867373 0.4531758393769723							0.5004671648391945 0.2698331896305157 0.7321316335334720
0.0000000000000000 0.3443776986042941 0.6916972307769440							0.5262143047567865 0.5197442953880104 0.9646799488406412							0.9459699989999990 0.8025777967812837 0.8020851051597434							0.5452483079004847 0.1655387676611639 0.4339338924949236							0.0095134191201530 0.0218616988828801 0.3967153856431317							0.4383120052516460 0.9332261362103710 0.2291948126765308							0.4458571726743615 0.1956879045558687 0.5156033233755749							-0.0000283288121914 0.2301814056379183 0.7431295131100484
0.5000000000000000 0.5066384477339384 0.6138451736927741							0.5267593711384542 0.0176685988175179 0.9211192684260912							0.9459699989999990 0.9009864954976903 0.7507820469982399							0.0417248410545489 0.3274528182183876 0.4331202581434334							0.0089966470269959 0.5178211755102046 0.4382152533461702							0.4383120052516460 0.8336709406638670 0.2865671196531934							0.4460338705669597 0.9895126433118273 0.2733253473565760							0.5010937775394541 0.3332394429640752 0.7542594764130229
0.0000000000000000 0.3401309075102638 0.6135551872910481							0.5281901245479171 0.5164553985338471 0.8793210623122589							0.9459699989999990 0.4058434840630620 0.9032396395934015							0.4703598975447490 0.0233982101499562 0.0005184056940162							0.8297635847710185 0.7525474308811885 0.9987200207755776							0.4383120052516460 0.7346148204256564 0.3456518257063738							0.4460141660960564 0.8519996455062790 0.3389952993535125							0.0002042274115074 0.2937702705797626 0.7657301498679895
0.5000000000000000 0.5018737756680092 0.5361613032615745							0.5273039356090991 0.0155852017502325 0.8373569113738762							0.9459699989999990 0.5049368088981346 0.8528449616617526							0.4739378768276376 0.6869125979868046 0.0067011638710833							0.8155494835450531 0.2585664617290684 0.0389828925579402							0.4383120052516460 0.9385394198183066 0.3441024860218039							0.4461230906169040 0.7151362241977767 0.4077185706165545							0.4999112443972257 0.2540681630843274 0.7768567982157113
0.0000000000000000 0.3364476481472338 0.5353874861782074							0.5270478622940663 0.5150053457309246 0.7955417312743355							0.9459699989999990 0.6030988675291551 0.8021138408675315							0.9683058127077403 0.8631921541051703 0.9996678296252884							0.8245610254192840 0.7629420000548972 0.0818362858691744							0.9383120052516460 0.0820394459877322 0.0275265859739743							0.4460852565205372 0.5735347041151104 0.4731327723379307							0.0010417047326448 0.3568117018702505 0.7879271507372226
0.5000000000000000 0.3577632108949874 0.9624559478837242							0.5263075858445719 0.0146692916928319 0.7537364990258641							0.9459699989999990 0.7012325573920001 0.7507815958954460							0.4683058127077404 0.3631921541051700 0.9996678296252884							0.8285638203505278 0.2666774357912170 0.1241868040388456							0.9383120052516460 0.2833053361629858 0.0270633862941696							0.4461796752045173 0.4330372222669939 0.5318409165354321							0.5001615374655991 0.3175462103350854 0.7994583812194230
0.0000000000000000 0.5300164823472382 0.9632146098441250							0.5259111473990493 0.5144980168651180 0.7119997779628040							0.9459699989999990 0.7994132377768366 0.6994540248845382							0.9703598975447489 0.5233982101499561 0.0005184056940162							0.8305235191957236 0.7695674171534906 0.1661821676063803							0.9383120052516460 0.1813179033695826 0.0857013721342603							0.4456740782470803 0.9617657510283495 0.4242258404908799							0.0000786805942280 0.2779443278332785 0.8104844594984563
0.5000000000000000 0.3556064082542730 0.8864260834495467							0.5252243945958192 0.0143120963255437 0.6701903514067897							0.9459699989999990 0.8971699260455057 0.6483097588490643							0.9739378768276378 0.1869125979868044 0.0067011638710833							0.8319598219064830 0.2712388479209514 0.2081150900263000							0.9383120052516460 0.0817909201169694 0.1439055182839071							0.4459095865860678 0.8173976201354791 0.4941142924249521							0.4996496249579631 0.2379177093386118 0.8209792159767921
-0.0000000000000000 0.5227410226724997 0.8865286111893775							0.5250053981079424 0.5147026429888496 0.6283862914188989							0.9459699989999990 0.2056083680417380 0.9048560865324750							0.4817228077498426 0.0166007016464650 0.0890215994239318							0.8336709024938960 0.7720553028303492 0.2500543020124517							0.9383120052516460 0.4783826305132837 0.0277708451907648							0.9459659653647926 0.4805849451864880 0.9735251460444887							-0.0000555882834177 0.3402761068869726 0.8337574176406709
0.5000000000000000 0.3510906815091406 0.8086844552624388							0.5242688760142641 0.0154500788417285 0.5864414473515944							0.9459699989999990 0.3041059471111168 0.8531072383269409							0.4823538889711784 0.6852969578432040 0.0881369761710152							0.8359204290019387 0.2728268048201564 0.2920074928722989							0.9383120052516460 0.3814165853569561 0.0831679868023222							0.9460839953186425 0.6357439376763120 0.9526089051725813							0.4998444912362329 0.3013286459027648 0.8446300732052768
-0.0000000000000000 0.5178206995492565 0.8088069903736212							0.5259447148524012 0.5166173791393338 0.5446211719801306							0.9459699989999990 0.4027656853788286 0.8018437676207626							0.9820671255320048 0.8522159205276212 0.0889142243528012							0.8385440879291874 0.7734088652565735 0.3339130592253340							0.9383120052516460 0.2819911420193656 0.1426115746438656							0.9457356728849128 0.8001152653630216 0.9183617653753521							0.9996525215777514 0.2622208081853531 0.8549384645424514
0.5000000000000000 0.3464630788751125 0.7307262888552588							0.5264593875016256 0.0188538084893287 0.5010709846480498							0.9459699989999990 0.5011293618812386 0.7507698733065999							0.4820671255320049 0.3522159205276211 0.0889142243528012							0.8412526354227724 0.2730582997813119 0.3757524543960030							0.9383120052516460 0.1825141498635213 0.2010783764712414							0.9459152527814351 0.9682965922307846 0.8939764066244873							0.4998079082654404 0.3659688987897929 0.8645732018986928
-0.0000000000000000 0.5131238707625829 0.7307590431254518							0.0262143047567942 0.0197442953880098 0.9646799488406412							0.9459699989999990 0.5995542578143841 0.6996832341243577							0.9817228077498426 0.5166007016464650 0.0890215994239318							0.8426348528070032 0.7698531568725553 0.4176874606697310							0.9383120052516460 0.0833601606992335 0.2598027084562227							0.9458988117470408 0.7437380731294490 0.9863886914914397							0.5078268544533847 0.5080441480216280 0.2097641386468095
0.5000000000000000 0.3420466996152162 0.6526983644774882							0.0267593711384614 0.5176685988175180 0.9211192684260912							0.9459699989999990 0.6980698777867490 0.6483660582534021							0.9823538889711785 0.1852969578432041 0.0881369761710152							0.8415026230962350 0.2606024237682984 0.4603974059367688							0.9383120052516460 0.6824476190801566 0.0278137550066087							0.9456419909815793 0.9028846248243907 0.9617118898843424							0.0016899402956424 0.4044671141752731 0.2184500167411271
0.0000000000000000 0.5086762963194033 0.6527013360414284							0.0281901245479246 0.0164553985338471 0.8793210623122589							0.9459699989999990 0.7963994758860370 0.5967277977022135							0.4941869779249144 0.0132210614256700 0.1747740959756952							0.8297635847710185 0.2525474308811885 0.9987200207755776							0.9383120052516460 0.5816385327592449 0.0861360957684119							0.9457110003913162 0.0731306486796096 0.9303885282296589							0.5035818978353260 0.4433581696173655 0.2291603282055970
0.5000000000000000 0.3376945000966108 0.5748847939251905							0.0273039356091061 0.5155852017502325 0.8373569113738762							0.9459699989999990 0.8923716688556483 0.5414232455227882							0.4939337365671229 0.6793686278221934 0.1747711577795899							0.8155494835450531 0.7585664617290683 0.0389828925579402							0.9383120052516460 0.4815871623441013 0.1432071871988480							0.9458712468456445 0.2544536877268689 0.9059321455855958							0.0061479752428355 0.4820953501014988 0.2403420897204689
0.0000000000000000 0.5042194746625310 0.5749745043682617							0.0270478622940738 0.0150053457309247 0.7955417312743355							0.9459699989999990 0.0073708201854008 0.9034651505543112							0.9940371822306608 0.8458280442322696 0.1748584523496574							0.8245610254192840 0.2629420000548970 0.0818362858691744							0.9383120052516460 0.3826430293432898 0.1997524561302614							0.9458068883418153 0.4156536273474854 0.8762532430569748							0.5016091419319733 0.3800370682433671 0.2522524112018635
0.5000000000000000 0.3298326463759379 0.4946685498820871							0.0263075858445789 0.5146692916928327 0.7537364990258641							0.9459699989999990 0.1049276645837562 0.8533549104361241							0.4940371822306607 0.3458280442322697 0.1748584523496574							0.8285638203505278 0.7666774357912173 0.1241868040388456							0.9383120052516460 0.2834867564324740 0.2583302772650206							0.9457867887168808 0.5877703752985765 0.8410054884938002							0.0031497786765766 0.4199133492582436 0.2631666539050818
-0.0000000000000000 0.4977242505797984 0.4982940547905642							0.0259111473990564 0.0144980168651182 0.7119997779628040							0.9459699989999990 0.2027291793830417 0.8020766090430255							0.9941869779249143 0.5132210614256699 0.1747740959756952							0.8305235191957236 0.2695674171534908 0.1661821676063803							0.9383120052516460 0.1843453178742092 0.3160094512637424							0.9458863505912182 0.7565191922336424 0.8152890325182974							0.5060021231230509 0.4593290235374825 0.2745482754366406
0.0000000000000000 0.0151765466259990 -0.0005495470682705							0.0252243945958269 0.5143120963255435 0.6701903514067897							0.9459699989999990 0.3009505769276551 0.7507475163674462							0.9939337365671230 0.1793686278221936 0.1747711577795899							0.8319598219064830 0.7712388479209511 0.2081150900263000							0.9383120052516460 0.8826583410587243 0.0225986821829938							0.9459137092183271 0.9280149023651596 0.7884230475198094							0.0087245639022192 0.4981461417540818 0.2868405426703054
0.5000000000000000 0.1909046771584393 0.9261024637687134							0.0250053981079493 0.0147026429888497 0.6283862914188989							0.9459699989999990 0.3990344473648649 0.6994585355126917							0.5080616874010402 0.0080282024190190 0.2607613157221908							0.8336709024938960 0.2720553028303490 0.2500543020124517							0.9383120052516460 0.7819012053525323 0.0848833437084700							0.9457951746981295 0.1835695582623919 0.9628284028641717							0.5033512023098798 0.3961210043323891 0.2967039338864779
-0.0000000000000000 0.0253369643693118 0.9253105611925493							0.0242688760142710 0.5154500788417289 0.5864414473515944							0.9459699989999990 0.4972711908415371 0.6488432137000881							0.5079666659858555 0.6747223387274091 0.2608399911218361							0.8359204290019387 0.7728268048201565 0.2920074928722989							0.9383120052516460 0.6818733725055537 0.1433793651104925							0.9458089174006762 0.3580117166602831 0.9495643650837930							0.0058628521998269 0.4356186470779159 0.3082237345792177
0.5000000000000000 0.1865435473892381 0.8479447480999788							0.0259447148524083 0.0166173791393337 0.5446211719801306							0.9459699989999990 0.5961374832127836 0.5983386463559617							0.0080298412607016 0.8415785514446487 0.2607516507286530							0.8385440879291874 0.2734088652565732 0.3339130592253340							0.9383120052516460 0.5825445862497356 0.2017653276446932							0.9460866093898278 0.5291556229929302 0.9055546598253719							0.5084481052431733 0.4746520171981718 0.3204329525811491
0.0000000000000000 0.0199951433780983 0.8476499198228538							0.0264593875016329 0.5188538084893283 0.5010709846480498							0.9459699989999990 0.6945004875308173 0.5441432103574102							0.5080298412607015 0.3415785514446485 0.2607516507286530							0.8412526354227724 0.7730582997813119 0.3757524543960030							0.9383120052516460 0.4839357120306043 0.2592595466932424							0.9459292964499681 0.6946742031069907 0.8817775394263668							0.0117774974716779 0.5136007811543943 0.3326139823944035
0.5000000000000000 0.1819138941848798 0.7698022452846417							0.8597269967050046 0.5189486680854819 0.9624462141380278							0.9459699989999990 0.0029657019547014 0.8019036578516703							0.0080616874010403 0.5080282024190189 0.2607613157221908							0.8426348528070032 0.2698531568725552 0.4176874606697310							0.9383120052516460 0.3847935505517948 0.3133137357157667							0.9459679876202586 0.8635182192768636 0.8532304090578405							0.5055680714471079 0.4117758581835814 0.3417721536899122
-0.0000000000000000 0.0153747551155433 0.7697409578418563							0.8618737852767983 0.0176265826996477 0.9205636522998984							0.9459699989999990 0.1012683147124996 0.7507617546305945							0.0079666659858557 0.1747223387274092 0.2608399911218361							0.8415026230962350 0.7606024237682988 0.4603974059367688							0.9383120052516460 0.9803715210392440 0.0853348017124290							0.9459047178510944 0.0343280465178634 0.8285800465658382							0.0082465116323327 0.4508619634129740 0.3539075024830808
0.5000000000000000 0.1776203959511192 0.6917514276746994							0.8607632790412757 0.5164017054367269 0.8791760684266678							0.9459699989999990 0.1996738820414310 0.6994117015099227							0.5236803989029963 0.0033837982468014 0.3470961603896582							0.0097005080663999 0.5061686708332609 0.4790560568922297							0.9383120052516460 0.8818395368038557 0.1417908868544790							0.9455791176253896 0.2044516647327104 0.7992261626157018							0.5114369822673539 0.4897077273064725 0.3663969819282639
0.0000000000000000 0.0109230749336133 0.6917541775150603							0.8605427327279688 0.0155369958550603 0.8374002126884826							0.9459699989999990 0.2977122766497310 0.6480057475092657							0.5236836938623861 0.6708210298846063 0.3463600372508680							0.9943025649334507 0.0053826822836512 0.0204348421541603							0.9383120052516460 0.7826550386741657 0.2004756932812825							0.9458684653706327 0.3700895551481284 0.7703123937521792							0.0046699433700284 0.3880108019903992 0.3752644748156996
0.5000000000000000 0.1735593735400188 0.6136491805916588							0.8604705804960323 0.5150018540566209 0.7955951578925224							0.9459699989999990 0.3954300456925273 0.5964415020605781							0.0236787166188868 0.8373789334732922 0.3468542702975468							0.9883107297769131 0.5118110759308632 0.0611620883543445							0.9383120052516460 0.6834445974222662 0.2588152579105593							0.9458474524343113 0.5386965692536704 0.7400520611243864							0.5072848591121184 0.4272619023714774 0.3873492784397534
0.0000000000000000 0.0066384477339383 0.6138451736927741							0.8595606841887566 0.0146621532026418 0.7537870569440396							0.9459699989999990 0.4918846356254281 0.5488416217112110							0.5236787166188867 0.3373789334732922 0.3468542702975468							0.9926495734936084 0.0156614864927627 0.1029820212018430							0.9383120052516460 0.5839777588960003 0.3179808019689625							0.9457682854408144 0.7111802121766175 0.7127212523726205							0.0103981661745957 0.4659023483327210 0.4002105184657943
0.5000000000000000 0.1691742868491878 0.5355094215296734							0.8593286297979817 0.5144871177210673 0.7119991316331253							0.9459699989999990 -0.0006870959600005 0.6996744008667405							0.0236803989029962 0.5033837982468014 0.3470961603896582							0.9959987807752657 0.5182787029752521 0.1451109767803140							0.9383120052516460 0.9826098493891058 0.2011874468068025							0.9458822959356920 0.8832139222267986 0.6851109414333818							0.0065389249732366 0.4036380428331472 0.4204728868574892
0.0000000000000000 0.0018737756680094 0.5361613032615745							0.8586150613874270 0.0143086081142563 0.6701820339006278							0.9459699989999990 0.0978808683062394 0.6486736756887780							0.0236836938623860 0.1708210298846062 0.3463600372508680							0.9977201242112255 0.0204206391144757 0.1871388401292668							0.9383120052516460 0.8836265226408402 0.2571752565611000							0.9458098132271994 0.1430053661727240 0.8658699978692742							0.5091311639574158 0.4419063701571442 0.4341345787722236
0.5000000000000000 0.0300164823472385 0.9632146098441250							0.8583610172723888 0.5147139949628187 0.6283051225104147							0.9459699989999990 0.1962842297359486 0.5968898189232059							0.5400829289890843 0.0029208084997669 0.4316749524784941							0.9993821583894487 0.5215854276276576 0.2290956872760321							0.9383120052516460 0.7847042953303199 0.3165562177078713							0.9456205388450578 0.3108453593454850 0.8384059558186121							0.5062052325695230 0.3801980247760081 0.4532990890267466
0.0000000000000000 0.1978456794030047 0.9668984422882784							0.8580752138320809 0.0153539887911248 0.5866251432921510							0.9459699989999990 0.2945555748160102 0.5467166552126332							0.5452483079004847 0.6655387676611639 0.4339338924949236							0.0013201947970071 0.0225961599037972 0.2710244390108619							0.9383120052516460 0.9861509020423946 0.3182258506600882							0.9458496769058558 0.4768684020871334 0.8072950457286896							0.0078630434805016 0.4179111950612582 0.4681339213595024
0.5000000000000000 0.0227410226724995 0.8865286111893775							0.8586063604843968 0.5165362882361659 0.5446767787163714							0.9459699989999990 -0.0052859866407355 0.5983549676533856							0.0417248410545489 0.8274528182183876 0.4331202581434334							0.0040355435110811 0.5233968572973371 0.3129774505400879							0.9383120052516460 -0.0000201164555862 0.9710359602114057							0.9458278439823509 0.6483112425448265 0.7765109673962270							0.5066220192519960 0.3936937103372709 0.5023206238791843
0.0000000000000000 0.1892861515755269 0.8866309228591609							0.8532033956703500 0.0177016601604302 0.5048637020984924							0.9459699989999990 0.0955588671267728 0.5485519119453242							0.5417248410545491 0.3274528182183876 0.4331202581434334							0.0072559824562045 0.0239355608164882 0.3549019433508468							0.9383120052516460 0.1395280591960324 0.9600337964104648							0.9459543827662885 0.8203828835513622 0.7505345274694450							0.5067970548018833 0.3938057420459080 0.5709853527890614
0.5000000000000000 0.0178206995492564 0.8088069903736212														0.4459699989999990 0.9058435140630576 0.9032396395934015							0.0400829289890843 0.5029208084997668 0.4316749524784941							0.0095134191201530 0.5218616988828801 0.3967153856431317							0.9383120052516460 0.2788993668430009 0.9620858934606258							0.9459936862008641 0.9902112823995561 0.7221264192526020							0.0087952514067882 0.4181180396206639 0.6051289016217848
-0.0000000000000000 0.1843911907183475 0.8088039845537885														0.4459699989999990 0.7056083530417333 0.9048560865324750							0.0452483079004847 0.1655387676611639 0.4339338924949236							0.0089966470269959 0.0178211755102043 0.4382152533461702							0.9383120052516460 0.4153913934231510 0.9426586118289088							0.9460466562138896 0.1554544411584295 0.6963401298917414							0.5063868851807102 0.3804193008799157 0.6199494794171394
0.5000000000000000 0.0131238707625829 0.7307590431254518														0.4459699989999990 0.8041059471111167 0.8531072383269409							0.2141570360549470 0.7634822883105332 0.9647829035588678							0.0116065634471992 0.9963049661641483 0.9797717364129588							0.9383120052516460 0.5576244413741290 0.9228342852941958							0.9462846900594892 0.3254180889250547 0.6612594813032517							0.5105368341832399 0.4421962329379471 0.6390747384440041
0.0000000000000000 0.1797382845477869 0.7307683399445475														0.4459699989999990 0.9027657153788237 0.8018437676207626							0.2044460267288958 0.9783559611623890 0.9486410720967454							0.5181763797205625 0.7571096412892312 0.5013045684034301							0.9383120052516460 0.7011207963038317 0.9134594871851478							0.9461788782048322 0.4947875388434491 0.6399981367037961							0.0071519283400071 0.4039263991230327 0.6527584628059491
0.5000000000000000 0.0086762963194032 0.6527013360414284														0.4459699989999990 0.5073708141854075 0.9034651505543112							0.7141570360549472 0.2634822883105330 0.9647829035588678							0.3363293408466601 0.4969155403602010 0.5203068078009118							0.9383120052516460 0.8376113327891614 0.9054142696291033							0.9456172307410641 0.6706038832205728 0.6062522218421114							0.0102901807798281 0.4661921657918381 0.6729635233127882
0.0000000000000000 0.1754369040412913 0.6528004366916373														0.4459699989999990 0.6049276795837540 0.8533549104361241							0.7044460267288958 0.4783559611623889 0.9486410720967454							0.1005842654263633 0.9985060419980212 0.5325914402547102							0.9383120052516460 0.9752705992400972 0.8923762877836614							0.9456673724485998 0.8317004336479419 0.5876163447237704							0.5071383371954581 0.4275473327200535 0.6858768177364143
0.5000000000000000 0.0042194746625312 0.5749745043682617														0.4459699989999990 0.7027291643830370 0.8020766090430255							0.6905814306048815 0.7090988353485632 0.9098710115509044							0.8807115392899660 0.4968886686327849 0.5460265861440080							0.9383120052516460 0.1195568289879863 0.8781897157660199							0.9457740008251242 0.0960175348794236 0.7625289462978350							0.0054134069340958 0.3883016577004065 0.6980276595825666
0.0000000000000000 0.1713496647799893 0.5750787241041092														0.4459699989999990 0.8009505769276550 0.7507475163674462							0.6895684445282205 0.9335252249158679 0.8836381938826985							0.6650889332578421 0.9919068443763253 0.5608792522684272							0.9383120052516460 0.2605026395386966 0.8683962688593611							0.9459374598771686 0.2646938079266922 0.7312048815313601							0.5103761958683450 0.4900968245246254 0.7067222728514077
0.5000000000000000 -0.0022757494202019 0.4982940547905642														0.4459699989999990 0.8990344773648605 0.6994585355126917							0.1905814306048816 0.2090988353485704 0.9098710115509044							0.4408484711813324 0.4904519168755685 0.5756341843956536							0.9383120052516460 0.3971645151104145 0.8576562343457579							0.9460792155624157 0.4298477208422555 0.7030788730471672							0.0072799365738818 0.4512233008918515 0.7193047054532274
0.0000000000000000 0.1699841168978430 0.4991246420022947														0.4459699989999990 0.3056820632975093 0.9045096408246421							0.1895684445282204 0.4335252249158676 0.8836381938826985							0.2195717459381451 0.9911981935831907 0.5890818808712941							0.9383120052516460 0.5373315099937589 0.8453743981955484							0.9455563972272807 0.6048474597045985 0.6745752800597059							0.5048526788890115 0.4121413930986939 0.7314766541334501
														0.4459699989999990 0.4044235734661344 0.8528705913049740							0.1792266162201538 0.6556752904773399 0.8541105232088868							-0.0000967939792453 0.4897765871793651 0.6029714740791374							0.9383120052516460 0.6799848796927535 0.8330230404931593							0.9457941622321612 0.7721134664795093 0.6490086536949571							0.0029489589555207 0.3727044328741580 0.7429213500343055
														0.4459699989999990 0.5029656959547080 0.8019036578516703							0.1744041191413574 0.8815618620852402 0.8251722935991121							0.7794150562059226 0.9876135197681931 0.6169261134205244							0.9383120052516460 0.8190152493548262 0.8220239872311550							0.9459462179544912 0.9445637321175820 0.6179899022868328							0.5077966884316707 0.4751573063653173 0.7526699572296740
														0.4459699989999990 0.6012683297124972 0.7507617546305945							0.6792266162201538 0.1556752904773399 0.8541105232088868							0.5584399712341186 0.4859554622138043 0.6310493493482897							0.9383120052516460 0.9577899512755922 0.8110328955480369							0.9462749763972050 0.1077554115006511 0.5765389895130646							0.0050327866232338 0.4360993426574235 0.7649429752014653
														0.4459699989999990 0.6996738670414263 0.6994117015099227							0.6744041191413572 0.3815618620852402 0.8251722935991121							0.3372875332329625 0.9853497171304687 0.6453100472432541							0.9383120052516460 0.0985323504884379 0.7992227535143918							0.9463260738964981 0.2562840857221750 0.5609922450769611							0.5026464914161342 0.3965550883590339 0.7765626700938799
														0.4459699989999990 0.7977122766497309 0.6480057475092657							0.6678326469982456 0.6045751128470467 0.7966820018172149							0.1165139071408047 0.4851215151957550 0.6592180121596237							0.9383120052516460 0.2392267720792213 0.7869877309540561							0.9459356535107468 0.0501582567155358 0.6534172493576065							0.0081394006082701 0.4987592492904649 0.7861623695770882
														0.4459699989999990 0.8954300756925226 0.5964415020605781							0.6610020578097116 0.8288061566418776 0.7677965927750916							0.8958304590351158 0.9842928468510764 0.6731271326045870							0.9383120052516460 0.3786509718782318 0.7758404075615865							0.9463301212850351 0.2141230574963014 0.6310256817618429							0.5052072359187598 0.4599174046740221 0.7985330592416775
														0.4459699989999990 0.1065805614193109 0.9053660576817817							0.1678326469982458 0.1045751128470466 0.7966820018172149							0.6751853077859378 0.4836926656893056 0.6871195938383630							0.9383120052516460 0.5183032420451269 0.7646822980679736							0.9458731545711243 0.3873047877778937 0.5834983549028022							0.0026167644983793 0.4204428304177428 0.8100100640178716
														0.4459699989999990 0.2043340428262564 0.8535440422540412							0.1610020578097117 0.3288061566418777 0.7677965927750916							0.4541326200662610 0.9828870598663283 0.7011860863080278							0.9383120052516460 0.6584583080755635 0.7527621601408632							0.9459986082943070 0.5580670287226629 0.5731513453255038							0.5008452013785575 0.3804744805609583 0.8209745005546246
														0.4459699989999990 0.3025777967812834 0.8020851051597434							0.1542823064003624 0.5528392413866835 0.7389482642062277							0.2331568890989271 0.4829665362480461 0.7152386978120142							0.9383120052516460 0.7988480941916304 0.7408759431050139							0.9456542003874059 0.0020862302203944 0.9992844191300190							0.0049622288006518 0.4828182372465726 0.8326898441647402
														0.4459699989999990 0.4009864654976949 0.7507820469982399							0.1479596727308366 0.7766738727450015 0.7101891437345426							0.0123281643550449 0.9831258204587602 0.7292650111718101							0.9383120052516460 0.9385559599537020 0.7297672223200665							0.4459161433884484 0.4069131775008400 0.9975117489999399							0.5020107807924399 0.4439834191786785 0.8438938091872058
														0.4459699989999990 0.4993128980400061 0.6996744008667405							0.1402421126418658 0.0006808609660097 0.6812843016499869							0.7911022799749556 0.4831473615316197 0.7431983131508310							0.9383120052516460 0.0781380688755612 0.7183953770171515							0.4460879950088936 0.5581078710165803 0.9522210570681710							0.0003102583567055 0.4050315624214212 0.8546767559410174
														0.4459699989999990 0.5978808833062371 0.6486736756887780							0.6542823064003624 0.0528392413866836 0.7389482642062277							0.5701357732379815 0.9830051303961354 0.7572020497990134							0.9383120052516460 0.2184073558662774 0.7064647802347340							0.4459143383859523 0.7149066364028082 0.9356869388206361							0.5060959797640898 0.5090006666745173 0.8631138449921761
														0.4459699989999990 0.6962842147359436 0.5968898189232059							0.6479596727308365 0.2766738727450014 0.7101891437345426							0.3492371978018394 0.4829616290121566 0.7712594472810056							0.9383120052516460 0.3586804393510745 0.6947670860186997							0.4460245921652504 0.8853995578346011 0.9047601508419586							0.0100620707983050 0.5468005055979506 0.2204142741864990
														0.4459699989999990 0.7945555748160102 0.5467166552126332							0.6402421126418657 0.5006808609660096 0.6812843016499869							0.1279207458748954 0.9839505344509059 0.7852795844431809							0.9383120052516460 0.4980971255816025 0.6835524242816374							0.4457577491448083 0.8255735580967953 0.9675989576933665							0.5137127269691918 0.5855877600472525 0.2317696256284034
														0.4459699989999990 0.0049368148981279 0.8528449616617526							0.6325665063290020 0.7236908661634229 0.6527862910489380							0.9061884058474380 0.4839239085852351 0.7992804575840250							0.9383120052516460 0.6379179487348081 0.6721492642400647							0.4456486768764893 0.9854255728020184 0.9475919421715244							0.5092779845660543 0.5217631270274736 0.2538207585171839
														0.4459699989999990 0.1030988525291578 0.8021138408675315							0.6276086924548938 0.9494708468160270 0.6238285130638591							0.6849779767355503 0.9847200055870047 0.8133542656551563							0.9383120052516460 0.7783959302937838 0.6602041751055245							0.4458331680203735 0.1661008773186410 0.9151272329593202							0.0129564409855046 0.5613547406486319 0.2654333781675008
														0.4459699989999990 0.2012325723920052 0.7507815958954460							0.1325665063290020 0.2236908661634230 0.6527862910489380							0.4638470364933893 0.4854128289870842 0.8273491624186828							0.9383120052516460 0.9182152288068420 0.6485821349629154							0.4458732539749668 0.3335551307620748 0.8948697756387490							0.5125851928832424 0.5374647211409482 0.2989359448789394
														0.4459699989999990 0.2994132377768368 0.6994540248845382							0.1276086924548937 0.4494708468160270 0.6238285130638591							0.2421981726051518 0.9865989032177359 0.8412496783955854							0.9383120052516460 0.0575580796490518 0.6374634980814239							0.4458738495071315 0.5015375011334522 0.8574936876490998							0.0106135758156821 0.5141466014745952 0.7403827273732101
														0.4459699989999990 0.3971698960455102 0.6483097588490643							0.1108647522672440 0.6713092021100522 0.5945027161299981							0.0205814657774541 0.4871352081838527 0.8551773497986955							0.9383120052516460 0.1976150349962215 0.6259614118401320							0.4459070963606537 0.6727944351547266 0.8274411946160013							0.5115375613795111 0.5381094597466509 0.7739443331600074
														0.4459699989999990 0.4947140073592711 0.5983549676533856							0.1100097810754183 0.8962976350516344 0.5681275731648502							0.7986777955960825 0.9872291087983330 0.8694433223002802							0.9383120052516460 0.3380012736941514 0.6137736105312244							0.4458935334730069 0.8422280386888080 0.8018184230897826							0.0118673916351526 0.5621879902340884 0.8073403926980395
														0.4459699989999990 0.5955588821267707 0.5485519119453242							0.6108647522672439 0.1713092021100522 0.5945027161299981							0.5766382126517430 0.4885119989449201 0.8835539355198679							0.9383120052516460 0.4777291354778418 0.6022444928549118							0.4455503030338435 0.0963382101158427 0.9774054715521474							0.5084426715632595 0.5225411349229333 0.8190297246975586
														0.4459699989999990 0.0011293678812319 0.7507698733065999							0.6100097810754184 0.3962976350516344 0.5681275731648502							0.3552167006629278 0.9900870409117056 0.8974542098045535							0.9383120052516460 0.6168651928795277 0.5914065097548677							0.4457510998805149 0.2771506522330316 0.9741603058292966							0.5113058398030301 0.5865606116607310 0.8409894555249461
														0.4459699989999990 0.0995542428143863 0.6996832341243577							0.5827836126000905 0.6274623852385803 0.5292090726442253							0.1352298941446472 0.4920050120350470 0.9113774461733771							0.9383120052516460 0.7568949326498322 0.5797058230263935							0.4459473140534161 0.4430869955612937 0.9256749774715159							0.0084593678044143 0.5477443045144965 0.8523036456239946
														0.4459699989999990 0.1980698927867542 0.6483660582534021							0.5655006575986260 0.8414260349909259 0.5135048614706140							0.9134475908096633 0.9919064501112380 0.9247120401895957							0.9383120052516460 0.8978724735750201 0.5673624744349710							0.4459788089560661 0.6148669585657054 0.8911327017835964							0.5252192994612056 0.6789837307485309 0.2329940520351500
														0.4459699989999990 0.2963994758860368 0.5967277977022135							0.0827836126000904 0.1274623852385802 0.5292090726442253							0.6864267093314411 0.4922220710727297 0.9394006243827779							0.9383120052516460 0.0373943542304966 0.5559244070109574							0.4457208385770513 0.7777200574622536 0.8673639008243782							0.5268688836036221 0.7255388554249586 0.2331051934594840
														0.4459699989999990 0.3923716388556530 0.5414232455227882							0.0655006575986260 0.3414260349909261 0.5135048614706140							0.4707937573023190 0.9959613968830442 0.9546014090142059							0.9383120052516460 0.1753089639805762 0.5453344502634380							0.4459613661120528 0.9492146881661154 0.8407918335779083							0.5270915455558675 0.7721463114151305 0.2340185825002470
														0.4459699989999990 -0.0027288031584696 0.6488432137000881							0.9502719215281047 0.6216352548564651 0.9530429301810619							0.2517645212178923 0.4971124456106082 0.9681353840506733							0.9383120052516460 0.3163138699888222 0.5336164753025104							0.4457324626914628 0.1197656089799681 0.8144943491797993							0.0273253331357735 0.7494258947557905 0.2666946784441974
														0.4459699989999990 0.0961374682127858 0.5983386463559617							0.9521268917466570 0.8517270413124051 0.9256753152373222							0.0116065634471992 0.4963049661641481 0.9797717364129588							0.9383120052516460 0.4584411461480284 0.5207225070070728							0.4456495331622009 0.2877339012699214 0.7843704965634586							0.0280095393748314 0.7971926468596223 0.2655532817803839
														0.4459699989999990 0.1945005025308220 0.5441432103574102							0.4502719215281049 0.1216352548564652 0.9530429301810619							0.5181763797205625 0.2571096412892312 0.5013045684034301							0.9383120052516460 0.5961230467809190 0.5089821117844362							0.4459670139493975 0.4534635557526059 0.7555266487298762							0.5273175492210728 0.7731279627745118 0.3002969390771948
														0.4459699989999990 -0.0081153583745785 0.5488416217112110							0.4521268917466570 0.3517270413124051 0.9256753152373222							0.3363293408466601 0.9969155403602009 0.5203068078009118							0.9383120052516460 0.7331561588277490 0.4997569198417504							0.4456084516215074 0.6253778569529108 0.7254861550573605							0.5266576514315426 0.8198293158587088 0.3001887303379432
														0.9459699989999990 0.9059473669434296 0.9529801446605385							0.4377036131081194 0.5672571310387753 0.8983043027710519							0.1005842654263633 0.4985060419980211 0.5325914402547102							0.9383120052516460 0.8776674061144251 0.4878382695110373							0.4458783555111359 0.7971695803516072 0.6998801694774962							0.0255278702704225 0.8435802473632907 0.2683517468961348
														0.9459699989999990 0.7074433994833603 0.9549448667197699							0.4337516724618502 0.7960907102573875 0.8679352865793115							0.8807115392899660 0.9968886686327850 0.5460265861440080							0.9383120052516460 0.0176252237999975 0.4732406085436713							0.4459547107163304 0.9685455791284425 0.6690411082020979							0.5258630041142696 0.8679181337701293 0.3003222105049914
														0.9459699989999990 0.5097440165632059 0.9530824061429992							0.4282231979920756 0.0183291319835122 0.8401486219952928							0.6650889332578421 0.4919068443763253 0.5608792522684272							0.9383120052516460 0.1539688086935011 0.4619157448664009							0.4459002496655216 0.0546515008865253 0.8803406343807830							0.0258997966023879 0.8440222019926319 0.3340313732729991
														0.9459699989999990 0.3073157659462739 0.9571368608184114							0.9377036131081193 0.0672571310387752 0.8983043027710519							0.4408484711813324 0.9904519168755685 0.5756341843956536							0.9383120052516460 0.2931037437082030 0.4561518414907441							0.4456609752686030 0.2291212583123888 0.8517678508634038							0.0249914399037389 0.8912247606056102 0.3330719354139464
														0.9459699989999990 0.1095478891729835 0.9606831375126764							0.9337516724618500 0.2960907102573875 0.8679352865793115							0.2195717459381451 0.4911981935831911 0.5890818808712941							0.9383120052516460 0.4391011982271905 0.4394556008209940							0.4457417904854704 0.3926754530873307 0.8238639087556402							0.5253508579921047 0.8679993891273747 0.3677822592423370
														0.4459699989999990 0.8073157959462764 0.9571368608184114							0.9282231979920756 0.5183291319835122 0.8401486219952928							-0.0000967939792453 0.9897765871793652 0.6029714740791374							0.9383120052516460 0.5761392951035226 0.4278998871464860							0.4458463488346284 0.5624877155458415 0.7909686482080637							0.5258785000303785 0.9139094272765922 0.3663612926772095
														0.4459699989999990 0.6095478671729821 0.9606831375126764							0.9198815909838627 0.7426588364292561 0.8109508980693203							0.7794150562059226 0.4876135197681931 0.6169261134205244							0.9383120052516460 0.7174010871006279 0.4206262424321973							0.4458655511637831 0.7342940574378011 0.7635574594900263							0.0188945171151697 0.6083901916165615 0.2657417880304987
														0.4459699989999990 0.4059473669434296 0.9529801446605385							0.9147342105426768 0.9671661841827901 0.7821131770035735							0.5584399712341186 0.9859554622138045 0.6310493493482897							0.9383120052516460 0.8514195018225709 0.4139931300634098							0.4460916613268653 0.9062793418312479 0.7363012590624890							0.5213588871482819 0.6322853222343190 0.2326920623826525
														0.4459699989999990 0.2074433994833603 0.9549448667197699							0.4198815909838626 0.2426588364292562 0.8109508980693203							0.3372875332329625 0.4853497171304686 0.6453100472432541							0.4383120052516460 0.0709126990987397 0.9588652636232441							0.4460093398712509 0.0718426493528575 0.7101085023379556							0.0239875791783590 0.6554319293838853 0.2662705755305627
														0.4459699989999990 0.0097440025632048 0.9530824061429992							0.4147342105426769 0.4671661841827901 0.7821131770035735							0.1165139071408047 0.9851215151957550 0.6592180121596237							0.4383120052516460 0.2062389421692813 0.9517671124940951							0.4461567967838184 0.2415377812102894 0.6792918607155538							0.0262534031361575 0.7024171861032646 0.2665079130982932
																					0.4078618834572614 0.6907229901823277 0.7533808460046210							0.8958304590351158 0.4842928468510765 0.6731271326045870							0.4383120052516460 0.3475515640583202 0.9449286773357336							0.4463463381183464 0.4060607914885532 0.6491944587102693							0.0267990495979705 0.7023313560503480 0.3344466797202193
																					0.4009415507231966 0.9148113638384981 0.7245647776008491							0.6751853077859378 0.9836926656893056 0.6871195938383630							0.4383120052516460 0.4843306155714661 0.9328473646653883							0.4457889334977690 0.5864144622967161 0.6241951520906776							0.5270365232977645 0.7259893015291135 0.3005628627642159
																					0.9078618834572615 0.1907229901823277 0.7533808460046210							0.4541326200662610 0.4828870598663280 0.7011860863080278							0.4383120052516460 0.6304962776744274 0.9168920352748597							0.4456434032117080 0.7525286010689142 0.5910973497477520							0.0271135749800667 0.7496568156741547 0.3344227729244109
																					0.9009415507231966 0.4148113638384982 0.7245647776008491							0.2331568890989271 0.9829665362480529 0.7152386978120142							0.4383120052516460 0.7701828156199639 0.9106740351323436							0.4459847041029462 0.9143595030103371 0.5698990609970406							0.0270814775067997 0.7969138932424222 0.3341543242523062
																					0.8938058112308825 0.6383044381544848 0.6957788290912934							0.0123281643550449 0.4831258204587605 0.7292650111718101							0.4383120052516460 0.9064052597480260 0.8991413818545980							0.4458750133354790 0.0122139234789404 0.7758384844083551							0.0264089166776802 0.7974289801792319 0.4015970049135447
																					0.8868832022001509 0.8625402484609793 0.6669712543706573							0.7911022799749556 0.9831473615316199 0.7431983131508310							0.4383120052516460 0.0470219797823798 0.8848392522318170							0.4456729529707769 0.1805894887116193 0.7472380865446397							0.5261802722521274 0.8208768683991694 0.3679355508744153
																					0.3938058112308826 0.1383044381544846 0.6957788290912934							0.5701357732379815 0.4830051303961356 0.7572020497990134							0.4383120052516460 0.1913026265530944 0.8731237833471899							0.4459162057479064 0.3472979408638638 0.7164132305128875							0.0256586814630830 0.8450685577785638 0.4014886763235357
																					0.3868832022001508 0.3625402484609790 0.6669712543706573							0.3492371978018394 0.9829616290121564 0.7712594472810056							0.4383120052516460 0.3285832437502118 0.8635188056640041							0.4459645092260545 0.5162626850732497 0.6890673522400059							0.0268087787110454 0.8934179251574373 0.4009606686328506
																					0.3781734235775853 0.5865994153231495 0.6378457765704186							0.1279207458748954 0.4839505344508988 0.7852795844431809							0.4383120052516460 0.4667237907783325 0.8518179243915335							0.4457892842161214 0.6908096696700979 0.6599959402008372							0.0280071219963866 0.8937816190034151 0.4683457524432130
																					0.3708022959834038 0.8090056172646908 0.6100265567495951							0.9061884058474380 0.9839239085852352 0.7992804575840250							0.4383120052516460 0.6089647899253673 0.8391328927641062							0.4458514596383354 0.8580209918818384 0.6357884604840079							0.5281382233709686 0.9153185407236671 0.4345401094220154
																					0.3653305993635329 0.0379799395594626 0.5795735011721024							0.6849779767355503 0.4847200055870046 0.8133542656551563							0.4383120052516460 0.7498511118709378 0.8274093140428825							0.4460438904059301 0.0299123681322605 0.5986197004930736							0.5231490449810892 0.6317640120398539 0.3001184312259397
																					0.8781734235775853 0.0865994153231494 0.6378457765704186							0.4638470364933893 0.9854128289870842 0.8273491624186828							0.4383120052516460 0.8881155456847175 0.8167181082125330							0.4463660039723383 0.1859013876373119 0.5848644003576522							0.5258005865282825 0.6788447406592201 0.3004238913914244
																					0.8708022959834039 0.3090056172646909 0.6100265567495951							0.2421981726051518 0.4865989032177357 0.8412496783955854							0.4383120052516460 0.0279650003156780 0.8052902705015205							0.4460619379013346 0.1286708010883652 0.6456005958275755							0.5269923870843936 0.7259617812124921 0.3681650419745684
																					0.8653305993635331 0.5379799395594627 0.5795735011721024							0.0205814657774541 0.9871352081838529 0.8551773497986955							0.4383120052516460 0.1689531966526152 0.7929968000655112							0.4464184786187468 0.3038402711237435 0.6081821755852017							0.5267193678074846 0.7734380429694478 0.3680493395629776
																					0.8374650048395577 0.7532251570059347 0.5525155281824038							0.7986777955960825 0.4872291087983332 0.8694433223002802							0.4383120052516460 0.3090365418389287 0.7812896130254423							0.4461554916322579 0.4806188469937125 0.5933046828047410							0.5270452666878459 0.8213493061767955 0.4351089905225533
																					0.8429843386230798 0.9838206190034213 0.5249018305904143							0.5766382126517430 0.9885119989449203 0.8835539355198679							0.4383120052516460 0.4483952391495516 0.7704507259570694							0.4458120087997539 0.6458765107000404 0.5571412251274211							0.5270398149223428 0.8689365087105427 0.4348490151134623
																					0.3374650048395575 0.2532251570059348 0.5525155281824038							0.3552167006629278 0.4900870409117057 0.8974542098045535							0.4383120052516460 0.5882544619722566 0.7588969321960259														0.5288827577022386 0.9155181826409931 0.5019895329943753
																					0.3429843386230800 0.4838206190034215 0.5249018305904143							0.1352298941446472 0.9920050120350469 0.9113774461733771							0.4383120052516460 0.7287215525716005 0.7467553722119336														0.5178967383977875 0.5847274550185321 0.2996174053499085
																					0.4502719215281049 0.6216352548564651 0.9530429301810619							0.9134475908096633 0.4919064501112382 0.9247120401895957							0.4383120052516460 0.8688096240156231 0.7352728465905752														0.0171191202899918 0.5606727052744770 0.3332928529341672
																					0.4521268917466570 0.8517270413124051 0.9256753152373222							0.6864267093314411 0.9922220710727297 0.9394006243827779							0.4383120052516460 0.0082781932005881 0.7241539940279372														0.0216161450487911 0.6078764249330267 0.3338379656341805
																					0.9502719215281047 0.1216352548564652 0.9530429301810619							0.4707937573023190 0.4959613968830443 0.9546014090142059							0.4383120052516460 0.1481800296476101 0.7124761528824571														0.5210874718262727 0.5839679675474863 0.3674302023524129
																					0.9521268917466570 0.3517270413124051 0.9256753152373222							0.2517645212178923 0.9971124456106083 0.9681353840506733							0.4383120052516460 0.2886616641099391 0.7005920713564208														0.5240701783758560 0.6311743058333552 0.3678595847834941
																					0.9377036131081193 0.5672571310387753 0.8983043027710519							0.1723376162699562 0.2521556360953368 0.4995704394123485							0.4383120052516460 0.4284208051612413 0.6891861522423041														0.0249522557790106 0.6550814945876241 0.3342607462662328
																					0.9337516724618500 0.7960907102573875 0.8679352865793115							0.9245554247954060 0.7520568182960315 0.5105682750285638							0.4383120052516460 0.5678840951222155 0.6779870583450941														0.5261686181614322 0.6785603160365838 0.3680964254935306
																					0.9282231979920756 0.0183291319835122 0.8401486219952928							0.7097012291551367 0.2469408697508475 0.5245880414818541							0.4383120052516460 0.7081527406907934 0.6662592548594738														0.0248852037822787 0.6548468243840031 0.4016040552720257
																					0.4377036131081194 0.0672571310387752 0.8983043027710519							0.4972339820571220 0.7418683179130000 0.5414825548696226							0.4383120052516460 0.8483305228770576 0.6543241417786450														0.0265974648785932 0.7022822603230066 0.4017680030341873
																					0.4337516724618502 0.2960907102573875 0.8679352865793115							0.2711742605992332 0.2447099851061981 0.5541894171287336							0.4383120052516460 0.9878546247625378 0.6429759021323957														0.5268906609513289 0.6784525406862147 0.4353417722216094
																					0.4282231979920756 0.5183291319835122 0.8401486219952928							0.0502509599840199 0.7446417015374772 0.5676651901574946							0.4383120052516460 0.1274820279373139 0.6319059636631429														0.5274787058639323 0.7260455962435575 0.4353168154664798
																					0.4198815909838626 0.7426588364292561 0.8109508980693203							0.8319703946454614 0.2412833063339281 0.5817843459295140							0.4383120052516460 0.2677967766761344 0.6199472693976568														0.0272211376829447 0.7498224583195331 0.4017186076066872
																					0.4147342105426769 0.9671661841827901 0.7821131770035735							0.6109330239371975 0.7386643510967265 0.5959896812520667							0.4383120052516460 0.4079591739186103 0.6080166409721778														0.5275270077917369 0.7737040969715009 0.4352075907841647
																					0.9198815909838627 0.2426588364292562 0.8109508980693203							0.3889285656374729 0.2382338379948769 0.6103447935187063							0.4383120052516460 0.5473450887443025 0.5968611827757383														0.0295508279812846 0.7499748185381468 0.4688483527998061
																					0.9147342105426768 0.4671661841827901 0.7821131770035735							0.1683175618967045 0.7373649666915857 0.6241734296768564							0.4383120052516460 0.6865989121383298 0.5857508305443626														0.0282536973861819 0.7976688276831942 0.4687449490934789
																					0.9078618834572615 0.6907229901823277 0.7533808460046210							0.9477996821879701 0.2362136871871347 0.6380805707358401							0.4383120052516460 0.8273778312895551 0.5734871154210743														0.5300559436305938 0.7738795597721420 0.5023664700760609
																					0.9009415507231966 0.9148113638384981 0.7245647776008491							0.7272737562459296 0.7351429255819427 0.6520243634972351							0.4383120052516460 0.9679053220092760 0.5615761338902967														0.5282751187286675 0.8215935863656015 0.5022028051569940
																					0.4078618834572614 0.1907229901823277 0.7533808460046210							0.5065922335499511 0.2343141249739232 0.6661511464975804							0.4383120052516460 0.1063468250956034 0.5505957050494097														0.0276150029788306 0.8454560756061490 0.4684900662225510
																					0.4009415507231966 0.4148113638384982 0.7245647776008491							0.2855096548026237 0.7336900145961093 0.6802761629871693							0.4383120052516460 0.2452027229357065 0.5397814666523801														0.5283077517564848 0.8690866865515374 0.5020192585969854
																					0.3938058112308826 0.6383044381544848 0.6957788290912934							0.0644055585309426 0.2334620299907292 0.6942071019918220							0.4383120052516460 0.3879881563067276 0.5272857041294183														0.0283025265701081 0.8456158685268532 0.5357151531211914
																					0.3868832022001508 0.8625402484609793 0.6669712543706573							0.8436931108737776 0.7332913823425664 0.7081935893536713							0.4383120052516460 0.5277730783169022 0.5148397711336362														0.0296337741484472 0.8938128022974043 0.5356161537388011
																					0.8938058112308825 0.1383044381544846 0.6957788290912934							0.6226836418602381 0.2330665513917672 0.7221546681026914							0.4383120052516460 0.6640661811610803 0.5042437689232475														0.5290876154473125 0.8692103981062675 0.5693221136230693
																					0.8868832022001509 0.3625402484609790 0.6669712543706573							0.4016832238705513 0.7328462132247766 0.7362171730502943							0.4383120052516460 0.8050831740868025 0.4947011523981680														0.5298579888614149 0.9156930658340048 0.5691103843001676
																					0.8781734235775853 0.5865994153231495 0.6378457765704186							0.1807612846408554 0.2334056687999412 0.7502718356300933							0.4383120052516460 0.9492194262248166 0.4800185381227578														0.0157905633398897 0.5129704638008300 0.4007894647520727
																					0.8708022959834039 0.8090056172646908 0.6100265567495951							0.9595735299468013 0.7328545519555789 0.7642816280350216							0.4383120052516460 0.0863754653946383 0.4670614507748485														0.5163616315125111 0.5367757562368333 0.3670130135864387
																					0.8653305993635331 0.0379799395594626 0.5795735011721024							0.7382857005664369 0.2335011486857370 0.7782518239358013							0.4383120052516460 0.2229116920840659 0.4592430678814291														0.0205902010154326 0.5601326710547593 0.4011608714500287
																					0.3781734235775853 0.0865994153231494 0.6378457765704186							0.5172772931739773 0.7339332917202946 0.7922885678847270							0.4383120052516460 0.3662108952719527 0.4499849973825065														0.0233675017186870 0.6073706410718098 0.4014325870680492
																					0.3708022959834038 0.3090056172646909 0.6100265567495951							0.2960471329791716 0.2342765303864369 0.8062885108911735							0.4383120052516460 0.5077648961199687 0.4291284246832822														0.0263547033301508 0.6071820058213786 0.4689532059065852
																					0.3653305993635329 0.5379799395594627 0.5795735011721024							0.0742000032492736 0.7352851281360230 0.8202318483223840							0.4383120052516460 0.6436615373274767 0.4109973523160487														0.5261102874303738 0.6309279105135165 0.4352230821073662
																					0.3374650048395575 0.7532251570059347 0.5525155281824038							0.8525413483114304 0.2352818054888882 0.8343314588377622							0.4383120052516460 0.7839966691146336 0.4130771890891926														0.0275533367559221 0.6546948280930183 0.4689799179391177
																					0.3429843386230800 0.9838206190034213 0.5249018305904143							0.6311262078124821 0.7363191110595566 0.8484734284410883							0.4383120052516460 0.9213000464682909 0.4012036125163164														0.0284002614612495 0.7023259680066379 0.4689701190463830
																					0.8374650048395577 0.2532251570059348 0.5525155281824038							0.4096869700444001 0.2374075946842628 0.8623615816451893							0.4383120052516460 0.5709126990987397 0.9588652636232441														0.0300630425278882 0.7024528534493302 0.5361033374103784
																					0.8429843386230798 0.4838206190034215 0.5249018305904143							0.1883972923342644 0.7387889686057247 0.8762429848934777							0.4383120052516460 0.7062389421692812 0.9517671124940951														0.5300292824201973 0.7261708623643272 0.5024803652754793
																					0.7141570360549472 0.7634822883105332 0.9647829035588678							0.9672117269495016 0.2397467456485917 0.8901112349617132							0.4383120052516460 0.8475515640583203 0.9449286773357336														0.0314183989240680 0.7501638032850243 0.5360039398987639
																					0.7044460267288958 0.9783559611623890 0.9486410720967454							0.7439515978168042 0.7396531014650082 0.9044650255064595							0.4383120052516460 0.9843306155714661 0.9328473646653883														0.0294737674909482 0.7978333462392276 0.5358518585319486
																					0.2141570360549470 0.2634822883105330 0.9647829035588678							0.5213108897830711 0.2414198416466085 0.9186656121113521							0.4383120052516460 0.1304962776744275 0.9168920352748597														0.0305407892841855 0.7980494030485891 0.6030270381436911
																					0.2044460267288958 0.4783559611623889 0.9486410720967454							0.3031783790548646 0.7437121528284218 0.9328814581596917							0.4383120052516460 0.2701828156199642 0.9106740351323436														0.5296858656462968 0.8217397097895969 0.5693837524879569
																					0.1905814306048816 0.7090988353485632 0.9098710115509044							0.0823113845309777 0.2447987100886827 0.9462885407131482							0.4383120052516460 0.4064052597480189 0.8991413818545980														0.0297730373918529 0.8458020505378181 0.6029832775300378
																					0.1895684445282204 0.9335252249158679 0.8836381938826985							0.8530892036123000 0.7424762939638695 0.9585515925942240							0.4383120052516460 0.5470219797823656 0.8848392522318170														0.0295824825316626 0.8940543926939266 0.6028303921461720
																					0.6905814306048815 0.2090988353485704 0.9098710115509044							0.6401856037559034 0.2477411999517157 0.9757048081976881							0.4383120052516460 0.6913026265530873 0.8731237833471899														0.0287388469395485 0.8943686646184132 0.6702384833015205
																					0.6895684445282205 0.4335252249158676 0.8836381938826985							0.1723376162699562 0.7521556360953368 0.4995704394123485							0.4383120052516460 0.8285832437502049 0.8635188056640041														0.5292175773947181 0.9158933972904821 0.6364073798139935
																					0.6792266162201538 0.6556752904773399 0.8541105232088868							0.9245554247954060 0.2520568182960316 0.5105682750285638							0.4383120052516460 0.9667237907783250 0.8518179243915335														0.5200588746046604 0.5361578614964936 0.4349324979626897
																					0.6744041191413572 0.8815618620852402 0.8251722935991121							0.7097012291551367 0.7469408697508476 0.5245880414818541							0.4383120052516460 0.1089647899253674 0.8391328927641062														0.5240478417739225 0.5834812984395542 0.4351748419935302
																					0.1792266162201538 0.1556752904773399 0.8541105232088868							0.4972339820571220 0.2418683179130000 0.5414825548696226							0.4383120052516460 0.2498511118709378 0.8274093140428825														0.5268728999818331 0.6308740590729603 0.5026410852592782
																					0.1744041191413574 0.3815618620852402 0.8251722935991121							0.2711742605992332 0.7447099851061981 0.5541894171287336							0.4383120052516460 0.3881155456847177 0.8167181082125330														0.5287839281421776 0.6784577002961975 0.5026019190045284
																					0.1678326469982458 0.6045751128470467 0.7966820018172149							0.0502509599840199 0.2446417015374772 0.5676651901574946							0.4383120052516460 0.5279650003156777 0.8052902705015205														0.5311430402313907 0.7263169942471512 0.5696339770482259
																					0.1610020578097117 0.8288061566418776 0.7677965927750916							0.8319703946454614 0.7412833063339281 0.5817843459295140							0.4383120052516460 0.6689531966526223 0.7929968000655112														0.5311897798713754 0.7740537143092109 0.5695157521512227
																					0.6678326469982456 0.1045751128470466 0.7966820018172149							0.6109330239371975 0.2386643510967263 0.5959896812520667							0.4383120052516460 0.8090365418389285 0.7812896130254423														0.5304444434263275 0.8219538646018307 0.6365910412765178
																					0.6610020578097116 0.3288061566418777 0.7677965927750916							0.3889285656374729 0.7382338379948769 0.6103447935187063							0.4383120052516460 0.9483952391495518 0.7704507259570694														0.5299703498656766 0.8694957553522390 0.6365955334771963
																					0.6542823064003624 0.5528392413866835 0.7389482642062277							0.1683175618967045 0.2373649666915858 0.6241734296768564							0.4383120052516460 0.0882544619722496 0.7588969321960259														0.5278273820541322 0.9156926019036462 0.7041898276075239
																					0.6479596727308365 0.7766738727450015 0.7101891437345426							0.9477996821879701 0.7362136871871348 0.6380805707358401							0.4383120052516460 0.2287215525715934 0.7467553722119336														0.5154219042516919 0.4889742661705505 0.4346785044358347
																					0.6402421126418657 0.0006808609660097 0.6812843016499869							0.7272737562459296 0.2351429255819425 0.6520243634972351							0.4383120052516460 0.3688096240156162 0.7352728465905752														0.0134297668734718 0.4650105285985245 0.4686472746281143
																					0.1542823064003624 0.0528392413866836 0.7389482642062277							0.5065922335499511 0.7343141249739233 0.6661511464975804							0.4383120052516460 0.5082781932005813 0.7241539940279372														0.0187319749770685 0.5122687264515845 0.4687742447113745
																					0.1479596727308366 0.2766738727450014 0.7101891437345426							0.2855096548026237 0.2336900145961093 0.6802761629871693							0.4383120052516460 0.6481800296476030 0.7124761528824571														0.5162958013230162 0.4884510350409343 0.5026731288931764
																					0.1402421126418658 0.5006808609660096 0.6812843016499869							0.0644055585309426 0.7334620299907292 0.6942071019918220							0.4383120052516460 0.7886616641099319 0.7005920713564208														0.5215818041676434 0.5358764554521147 0.5026731718069165
																					0.1325665063290020 0.7236908661634229 0.6527862910489380							0.8436931108737776 0.2332913823425663 0.7081935893536713							0.4383120052516460 0.9284208051612414 0.6891861522423041														0.0230983631355301 0.5596717927160203 0.4689169405959116
																					0.1276086924548937 0.9494708468160270 0.6238285130638591							0.6226836418602381 0.7330665513917672 0.7221546681026914							0.4383120052516460 0.0678840951222154 0.6779870583450941														0.5247294170862632 0.5833182316979221 0.5026667715886530
																					0.6325665063290020 0.2236908661634230 0.6527862910489380							0.4016832238705513 0.2328462132247769 0.7362171730502943							0.4383120052516460 0.2081527406907931 0.6662592548594738														0.0235034200823432 0.5596024507568561 0.5364348193778645
																					0.6276086924548938 0.4494708468160270 0.6238285130638591							0.1807612846408554 0.7334056687999410 0.7502718356300933							0.4383120052516460 0.3483305228770575 0.6543241417786450														0.0259099301287400 0.6071228048103017 0.5363131253444456
																					0.6108647522672439 0.6713092021100522 0.5945027161299981							0.9595735299468013 0.2328545519555791 0.7642816280350216							0.4383120052516460 0.4878546247625382 0.6429759021323957														0.5242682800859944 0.5834042303857957 0.5701123709913161
																					0.6100097810754184 0.8962976350516344 0.5681275731648502							0.7382857005664369 0.7335011486857368 0.7782518239358013							0.4383120052516460 0.6274820279373138 0.6319059636631429														0.5273413774399132 0.6309590043736621 0.5699207908794243
																					0.1108647522672440 0.1713092021100522 0.5945027161299981							0.5172772931739773 0.2339332917202947 0.7922885678847270							0.4383120052516460 0.7677967766761343 0.6199472693976568														0.0277738879280731 0.6547723673508374 0.5362730465623047
																					0.1100097810754183 0.3962976350516344 0.5681275731648502							0.2960471329791716 0.7342765303864368 0.8062885108911735							0.4383120052516460 0.9079591739186031 0.6080166409721778														0.5295588798023932 0.6786234042255284 0.5697470310331755
																					0.0827836126000904 0.6274623852385803 0.5292090726442253							0.0742000032492736 0.2352851281360231 0.8202318483223840							0.4383120052516460 0.0473450887442952 0.5968611827757383														0.0282707252327359 0.6549117396286259 0.6034562741148964
																					0.0655006575986260 0.8414260349909259 0.5135048614706140							0.8525413483114304 0.7352818054888883 0.8343314588377622							0.4383120052516460 0.1865989121383226 0.5857508305443626														0.0303746052398362 0.7025794905887626 0.6032609640965877
																					0.5827836126000905 0.1274623852385802 0.5292090726442253							0.6311262078124821 0.2363191110595567 0.8484734284410883							0.4383120052516460 0.3273778312895482 0.5734871154210743														0.5288459152354191 0.6787743203531272 0.6369391607640026
																					0.5655006575986260 0.3414260349909261 0.5135048614706140							0.4096869700444001 0.7374075946842628 0.8623615816451893							0.4383120052516460 0.4679053220092689 0.5615761338902967														0.5310442894696623 0.7264455695388849 0.6367697361509059
																												0.1883972923342644 0.2387889686057246 0.8762429848934777							0.4383120052516460 0.6063468250956032 0.5505957050494097														0.0320191241210309 0.7502965559958539 0.6031262065282321
																												0.9672117269495016 0.7397467456485916 0.8901112349617132							0.4383120052516460 0.7452027229357067 0.5397814666523801														0.5314104679883046 0.7741571379972702 0.6366104790105883
																												0.7439515978168042 0.2396531014650082 0.9044650255064595							0.4383120052516460 0.8879881563067274 0.5272857041294183														0.0314249047346347 0.7503623515867708 0.6702023394706074
																												0.5213108897830711 0.7414198416466082 0.9186656121113521							0.4383120052516460 0.0277730783169023 0.5148397711336362														0.0304509981400724 0.7980493181610855 0.6700579313607125
																												0.3031783790548646 0.2437121528284219 0.9328814581596917							0.4383120052516460 0.1640661811610800 0.5042437689232475														0.5312649831473871 0.7740902390280792 0.7036070209360160
																												0.0823113845309777 0.7447987100886828 0.9462885407131482							0.4383120052516460 0.3050831740868025 0.4947011523981680														0.5304376430918597 0.8217596681532044 0.7035323834846762
																												0.8530892036123000 0.2424762939638696 0.9585515925942240							0.4383120052516460 0.4492194262248167 0.4800185381227578														0.0298448309759617 0.8459384048645268 0.6701413582917598
																												0.6401856037559034 0.7477411999517161 0.9757048081976881							0.4383120052516460 0.5863754653946309 0.4670614507748485														0.5290902398513413 0.8693625166046197 0.7037232043445916
																																			0.4383120052516460 0.7229116920840589 0.4592430678814291														0.0299959263353510 0.8454188879479599 0.7370546414194469
																																			0.4383120052516460 0.8662108952719457 0.4499849973825065														0.0287679423674276 0.8937527121047071 0.7377310009280855
																																			0.4383120052516460 0.0077648961199615 0.4291284246832822														0.5297264020451081 0.8681153178809712 0.7708743775226169
																																			0.4383120052516460 0.1436615373274695 0.4109973523160487														0.5278357350164982 0.9140776330784499 0.7724085165236779
																																			0.4383120052516460 0.2839966691146265 0.4130771890891997														0.0087927093838974 0.4169611960228567 0.5366215758913316
																																			0.4383120052516460 0.4213000464682908 0.4012036125163164														0.5106405288691300 0.4410250695454643 0.5026133083089679
																																			0.9383120052516460 0.4999798835444137 0.9710359602114057														0.0142309807826481 0.4646290903827690 0.5365692782758017
																																			0.9383120052516460 0.6395280591960325 0.9600337964104577														0.0187410895605090 0.5121387713738388 0.5365228895549937
																																			0.9383120052516460 0.7788993668430008 0.9620858934606258														0.0180829790364593 0.5125483003051414 0.6043107672587646
																																			0.9383120052516460 0.9153913934231509 0.9426586118289088														0.5200662609995317 0.5359516542476529 0.5702768853220610
																																			0.9383120052516460 0.0576244413741289 0.9228342852941886														0.0220211208024714 0.5598980568028958 0.6039970378943175
																																			0.9383120052516460 0.2011207963038319 0.9134594871851478														0.0262024408648977 0.6073602741298035 0.6037320532452164
																																			0.9383120052516460 0.3376113327891686 0.9054142696291033														0.0241357688595298 0.6078125918664470 0.6712200080413537
																																			0.9383120052516460 0.4752705992401043 0.8923762877836614														0.5268280587306516 0.6312491663110401 0.6372975225690964
																																			0.9383120052516460 0.6195568289879934 0.8781897157660199														0.0265133765464621 0.6552394985057954 0.6707693990977691
																																			0.9383120052516460 0.7605026395387035 0.8683962688593539														0.0297389274044230 0.7027177330052435 0.6704070696913735
																																			0.9383120052516460 0.8971645151104213 0.8576562343457579														0.0289556347097595 0.7029705618991924 0.7376315950211836
																																			0.9383120052516460 0.0373315099937588 0.8453743981955484														0.5306686275368658 0.7264992137260948 0.7037849869810496
																																			0.9383120052516460 0.1799848796927532 0.8330230404931593														0.0309995997805809 0.7503209207684732 0.7373002539549126
																																			0.9383120052516460 0.3190152493548259 0.8220239872311550														0.0305824442254333 0.7977877670642947 0.7370826758833994
																																			0.9383120052516460 0.4577899512755920 0.8110328955480369														0.0307529276748616 0.7971733857979775 0.8049447568930853
																																			0.9383120052516460 0.5985323504884380 0.7992227535143918														0.5312440957293286 0.8211087070313424 0.7708363382464506
																																			0.9383120052516460 0.7392267720792213 0.7869877309540561														0.0309693883592712 0.8440831061685398 0.8047027004697875
																																			0.9383120052516460 0.8786509718782317 0.7758404075615865														0.0283156052779959 0.8914400275670180 0.8055555479151654
																																			0.9383120052516460 0.0183032420451265 0.7646822980679736														0.5120288050141706 0.4411483223679797 0.5705977151111665
																																			0.9383120052516460 0.1584583080755707 0.7527621601408632														0.5168344865724162 0.4885736866954097 0.5704523514329563
																																			0.9383120052516460 0.2988480941916374 0.7408759431050068														0.5190037297544204 0.5364798469486851 0.6380889944546511
																																			0.9383120052516460 0.4385559599537094 0.7297672223200665														0.5233942204191098 0.5837870709730753 0.6376614839834281
																																			0.9383120052516460 0.5781380688755686 0.7183953770171515														0.5238707696498264 0.6317432427747620 0.7046808470026915
																																			0.9383120052516460 0.7184073558662846 0.7064647802347340														0.5276319870176656 0.6790652988440895 0.7041906077352191
																																			0.9383120052516460 0.8586804393510747 0.6947670860186997														0.5290253158347039 0.7266798535313415 0.7713025195380577
																																			0.9383120052516460 0.9980971255816026 0.6835524242816374														0.5305287550641798 0.7739171422546567 0.7710116964704258
																																			0.9383120052516460 0.1379179487348080 0.6721492642400647														0.5315160679531551 0.8202581580354562 0.8382960195669978
																																			0.9383120052516460 0.2783959302937841 0.6602041751055245														0.5289944059521585 0.8668006966441828 0.8374292616460846
																																			0.9383120052516460 0.4182152288068349 0.6485821349629154														0.0140598458275952 0.4652455986820778 0.6045228691148440
																																			0.9383120052516460 0.5575580796490517 0.6374634980814239														0.5144424921218306 0.4892470411798296 0.6384610337356337
																																			0.9383120052516460 0.6976150349962218 0.6259614118401320														0.0145398819456384 0.5132972136740261 0.6723000960092094
																																			0.9383120052516460 0.8380012736941583 0.6137736105312244														0.5145794919591352 0.5372609763010865 0.7059590269313385
																																			0.9383120052516460 0.9777291354778488 0.6022444928549118														0.0197686766391178 0.5605096566685689 0.6717579007206362
																																			0.9383120052516460 0.1168651928795345 0.5914065097548677														0.5201573641354863 0.5845078054280193 0.7053170087093198
																																			0.9383120052516460 0.2568949326498393 0.5797058230263935														0.0158123978513388 0.5613157876903919 0.7395687647126783
																																			0.9383120052516460 0.3978724735750274 0.5673624744349710														0.0209523350155109 0.6085476327998280 0.7388403714569778
																																			0.9383120052516460 0.5373943542305035 0.5559244070109574														0.5167481684202327 0.5854861899308981 0.7731444985856595
																																			0.9383120052516460 0.6753089639805762 0.5453344502634380														0.5225422135975227 0.6325651567238155 0.7725106593924564
																																			0.9383120052516460 0.8163138699888224 0.5336164753025104														0.0256200975144383 0.6557303587497686 0.7381712027675867
																																			0.9383120052516460 0.9584411461480284 0.5207225070070728														0.5269928450433836 0.6795848794329663 0.7718583851421292
																																			0.9383120052516460 0.0961230467809191 0.5089821117844362														0.0249217301648741 0.6564272281366570 0.8062495819108996
																																			0.9383120052516460 0.2331561588277490 0.4997569198417504														0.0272983614724008 0.7033482986457181 0.8056270046165370
																																			0.9383120052516460 0.3776674061144181 0.4878382695110373														0.5253115113828788 0.6801816976162889 0.8393519180711198
																																			0.9383120052516460 0.5176252237999976 0.4732406085436713														0.5269856623576948 0.7269360443813282 0.8388119534164354
																																			0.9383120052516460 0.6539688086935084 0.4619157448664009														0.0293619487607567 0.7502401838570790 0.8051645929432205
																																			0.9383120052516460 0.7931037437082099 0.4561518414907441														0.5296434608064284 0.7736355744856581 0.8384929709218722
																																			0.9383120052516460 0.9391011982271977 0.4394556008209940														0.0180452720585831 0.6093227297559278 0.8069545856232697
																																			0.9383120052516460 0.0761392951035295 0.4278998871464860														0.5223295286959309 0.6333501594895522 0.8398659538411594
																																			0.9383120052516460 0.2174010871006350 0.4206262424321973
																																			0.9383120052516460 0.3514195018225713 0.4139931300634098

## Sheet: Supplementary Figure 5
Supplementary Figure 5a	Elements	R	Ecoh
	Li	1.57	1.63
	Be	1.12	3.32
	B	0.8	5.77
	Na	1.91	1.113
	Mg	1.6	1.51
	Al	1.43	3.39
	Si	1.18	4.63
	K	2.35	0.934
	Ca	1.97	1.84
	Ga	1.53	2.81
	Ge	1.39	3.85
	As	1.2	2.96
	Rb	2.5	0.852
	Sr	2.15	1.72
	In	1.67	2.52
	Sn	1.58	3.14
	Sb	1.61	2.75
	Te	1.43	2.23
	Cs	2.72	0.804
	Ba	2.24	1.9
	Tl	1.71	1.88
	Pb	1.75	2.03
	Bi	1.82	2.18
Supplementary Figure 5b	Elements	R	Isothermal Bulk Modulus
	Zr	1.6	83.3
	Nb	1.47	170.2
	Mo	1.4	272.5
	Tc	1.35	297
	Ru	1.34	320.8
	Rh	1.34	270.4
	Pd	1.37	180.8
	Ag	1.44	100.7
	Cd	1.52	46.7
	La	1.88	24.3
	Hf	1.59	109
	Ta	1.47	200
	W	1.41	323.2
	Re	1.37	372
	Os	1.35	418
	Ir	1.36	355
	Pt	1.39	278.3
	Au	1.44	173.2
	Hg	1.55	38.2

## Sheet: Supplementary Figure 6
Supplementary Figure 6a	BMGs	Ecoh/R^2.5	G(GPa)			BMGs	Ecoh/R^2.5	T/V
	Zr41Ti14Cu12.5Ni10Be22.5	2.10271	37.4			Zr41Ti14Cu12.5Ni10Be22.5	2.10271	213.967
	Zr46.75Ti8.25Cu7.5Ni10Be27.5	2.13816	37.2			Zr46.75Ti8.25Cu7.5Ni10Be27.5	2.13816	213.656
	Zr45.4Ti9.6Cu10.15Ni8.6Be26.25	2.12014	37			Zr65Al10Ni10Cu15	1.92977	188.183
	Zr52.5Al10 Ni10Cu15Be12.5	2.00112	35.9			Zr52.25Cu28.5Ni4.75Al9.5Ta5	1.95208	215.778
	Zr50Al10 Ni10Cu15Be15	2.01539	38.8			Zr61Cu17.3Ni12.8Al7.9Sn1	1.94793	196.64
	Zr55Al10 Ni10Cu15Be10	1.98685	34.4			Zr57Ti5Cu20Ni8Al10	1.91123	195.44
	Zr60Al10 Ni10Cu15Be5	1.95831	28.2			Zr57Nb5Cu15.4Ni12.6Al10	1.99345	204.768
	(Zr46.75Ti8.25Cu7.5Ni10Be27.5)98Al2	2.12312	32.8			Zr35Ti30Cu8.25Be26.75	2.0552	196.907
	(Zr46.75Ti8.25Cu7.5Ni10Be27.5)95Al5	2.10056	40.5			Zr50Cu25Be25	2.06097	216.52
	(Zr46.75Ti8.25Cu7.5Ni10Be27.5)92Al8	2.07801	32.3			Ti50Cu23Ni20Sn7	1.937	248.782
	(Zr46.75Ti8.25Cu7.5Ni10Be27.5)90Al10	2.06297	44.5			Ti50Ni24Cu20B1Si2Sn2	2.09416	279.951
	(Zr46.75Ti8.25Cu7.5Ni10Be27.5)88Al12	2.04793	44.1			Ti45Zr20Be35	2.09436	217.855
	(Zr46.75Ti8.25Cu7.5Ni10Be27.5)85Al15	2.02538	48.4			Ti45Zr20Be30Cr5	2.07778	216.746
	Zr41Ti14Cu12.5Ni9Be22.5C1	2.21895	39.5			Cu50Zr50	1.90644	236.713
	Zr34Ti15Cu10Ni11Be28Y2	2.12157	41.7			Cu50Zr45Al5	1.87925	230.745
	(Zr41Ti14Cu12.5Ni10Be22. 5)98Y2	2.08022	40.2			Cu55Zr30Ti10Co5	1.92533	255.224
	Zr41Ti14Cu12.5Ni8Be22.5Fe2	2.09991	36.1			Cu60Hf30Ti10	1.92085	260.618
	Zr41Ti14Cu12.5Ni5Be22.5Fe5	2.09572	36.3			Cu60Hf10Zr20Ti10	1.90283	269.564
	Zr41Ti14Cu12.5Ni2Be22.5Fe8	2.09152	35			Pd40Ni10Cu30P20	2.06784	264.251
	Zr41Ti14Cu12.5Be22.5Fe10	2.08872	38.7			Pd77.5Si16.5Cu6	1.99035	263.628
	Zr36Ti14Cu12.5 Ni5Be20.5Fe12	2.11731	34			Pd40Ni40P20	2.26549	280.83
	Zr53Ti5Cu20Ni12Al10	1.93569	31.3			Pd64Fe16P20	2.05809	282.267
	(Zr58.9Ti5.6Cu22.2Ni13.3)88Al12	1.92328	33.4			Pd80Si20	2.02879	254.434
	(Zr59Ti6Cu22Ni13)85.7 Al14.3	1.90749	34			Pd80P20	1.95713	261.268
	Zr53Ti5Cu20Ni12Al15	2.00501	33.8			Pt74.7Cu1.5Ag0.3P18B4Si1.5	2.88253	205.467
	(Zr58.9Ti5.6Cu22.2Ni13.3)84Al16	1.89888	35.3			(Fe0.75B0.2Si0.05)96Nb4	3.92704	478.647
	Zr52.5Ti5Cu17.9Ni14.6Al10	1.95259	32.3			[(Fe0.8Co0.2)0.75B0.2Si0.05]96Nb4	3.94307	477.644
	Zr52.5Ti5Cu17.9Ni14.6Al10 (+1%Carbon nanotube)	1.95259	33.6			Fe61Zr8Y2Co6Mo7Al1B15	3.52146	431.425
	Zr40Mg0.5Ti15Cu11Ni11Be21.5Y1	2.0862	34.7			Fe68Cr3Mo10P6C10B3	3.87345	388.058
	Zr48Nb8Cu14Ni12Be18	2.17634	34.4			Ni50Nb50	2.71549	341.154
	Zr45Nb10Cu13Ni10Be22	2.2066	36.4			Ni45Ti20Zr25Al10	2.13511	258.953
	Zr45Nb8Cu13Ni4Be22Fe8	2.18845	35.1			Ni40Cu5Ti17Zr28Al10	2.10454	265.93
	Zr48Nb8Cu12Be24Fe8	2.17588	35.2			Co43Fe20Ta5.5B31.5	4.90609	577.445
	Zr57Nb5Cu15.4Ni12.6Al10	1.99345	32			Co56Ta9B35	5.21344	606.221
	Zr60Nb3Cu14Ni13Al10	1.97737	31.1			Mo52Cr14Fel4P12B8	3.29986	514.005
	Zr55Nb9Cu15Ni11Al10	2.02222	34.8			Mo40Co20Fe20B20	4.17521	556.588
	(Zr55Nb9Cu15Ni11Al10)99B1	2.1028	30			Ta42Ni36Co22	2.76633	398.467
	Zr57 Nb5 Cu15.4 Ni12.6 Al10	1.99345	31.5			W46Ru37B17	4.64754	507.769
	Zr52.7Nb5Cu17.9Ni14.6Al10	2.00835	30.2			W46Ru37B12Si5	4.29661	477.762
	Zr52.7Nb5Cu17.9Ni14.6Al10 (+1% carbon ﬁber)	2.00835	30.3			W45Ru36B17Hf2	4.61782	491.922
	Zr52.7Nb5Cu17.9Ni14.6Al10 (+1.5% carbon ﬁber)	2.00835	30.5			Mg65Cu25Tb10	0.872353	111.74
	Zr52.7Nb5Cu17.9Ni14.6Al10 (+2% carbon ﬁber)	2.00835	30.2			Mg65Y10Cu15Ag5Pd5	0.831125	113.28
	Zr52.7Nb5Cu17.9Ni14.6Al10 (+4% carbon ﬁber)	2.00835	31.8			Mg65Cu20Y15	0.826348	105.366
	(ZrNb)72.8 (CuNiAl)27.2	2.28112	26.4			Sr60Li5Mg15Zn20	0.371497	45.4346
	(ZrNb)73.4(CuNiAl)26.6	2.28396	25.9			Zn20Ca20Sr20Yb20Li11Mg9	0.402281	51.3871
	(ZrNb)70.7(CuNiAl)29.3	2.27119	27.6			Zn40Mg11Ca31Yb18	0.456756	76.6934
	Zr58Ni26.6Al15.4	2.00902	32.4			Ca65Ag35	0.634505	66.505
	Zr55.8Ni24.8Al19.4	1.97626	34.6			Ca57Mg19Cu24	0.73301	68.6241
	Zr53Ni23.5Al23.5	1.94601	37.4			Ca65Li9.96Mg8.54Zn16.5	0.413349	52.2108
	Zr45.25Cu46.25Al7.5Sn1	1.85814	37.5			Ce70Al10Ni10Cu10	1.24857	71.9815
	(Zr55Al15Ni10Cu20)98Y2	1.88177	33.8			Gd36Y20Al24Co20	1.37857	376.499
	(Zr55Al15Ni10Cu20)96Y4	1.86333	31.5			Ho39Al25Co20Y16	1.31228	411.463
	Zr65Al10Ni10Cu15	1.92977	35.9			Tm39Al25Co20Y16	1.24539	422.016
	Zr61.88Al10Ni10.12Cu18	1.92909	29.1			Yb62.5Zn15Mg17.5Cu5	0.458685	216.232
	Zr64.13Al10Ni10.12Cu15.75	1.93015	28.5			La55Al25Cu10Ni5Co5	1.2949	283.369
	Zr65.025Cu14.85Ni10.125Al10	1.93061	28.4			La55Al25Co20	1.35649	290.588
	Zr62.325Cu17.55 Ni 10.125Al10	1.92933	29.5			Pr55Al25Co20	1.30457	316.444
	Zr61.88Al10Ni10.12Cu18	1.92909	29.3			Tb55Al25Co20	1.39122	388.448
	Zr62.325Cu17.55Ni10.125Al10	1.92933	29.9			Dy55Al25Co20	1.26188	404.459
	Zr61Cu18.3Ni12.8Al7.9	1.95675	28.9			Ho55Al25Co20	1.28161	414.829
	Zr61Cu17.8Ni12.8Al7.9Sn0.5	1.95234	28.8			Er55Al25Co20	1.30884	427.838
	Zr61Cu17.3Ni12.8Al7.9Sn1	1.94793	28.2			Au76.9Si9.45Ge13.66	1.6976	210.826
	Zr61Cu16.8Ni12.8Al7.9Sn1.5	1.94352	28.4			Au49Ag5.5Pd2.3Cu26.9Si16.3	1.86162	296.385
	Zr61Cu16.3Ni12.8Al7.9Sn2	1.93911	30.1			Au70Cu5.5Ag7.5Si17	1.78466	244.412
	Zr61Cu15.8Ni12.8Al7.9Sn2.5	1.9347	29.8			Pt60Ni15P25	2.59519	374.084
	Zr60.525Cu19.35Ni10.125Al10	1.92848	29.8			Pt60Cu16Co2P22	2.48437	387.502
	Zr62Al10 Ni12.6Cu15.4	1.94548	28.9			Pt57.5Cu14.7Ni5.3P22.5	2.49376	390.421
	Zr35Ti30Cu7.5Be27.5	2.05984	34.5
	Zr33Ti30Cu7.5Be27.5Al2	2.04896	36.7
	Zr30Ti30Cu7.5Be27.5Al5	2.03265	39.7
	Zr25Ti30Cu7.5Be27.5Al10	2.00546	43.7
	Zr50Cu25Be25	2.06097	35.8
	Zr50Cu43Ag7	1.85764	32.8
	Cu50Zr50	1.90644	31.3
	(Cu50Zr50)96Al4	1.88564	32.4
	(Cu50Zr50)94.5Al5.5	1.87784	32.4
	(Cu50Zr50)94Al6	1.87523	33.8
	(Cu50Zr50)92Al8	1.86483	34.3
	(Cu50Zr50)90Al10	1.85443	36.3
	(Cu50Zr50)92Al7Gd1	1.86063	32.9
	Cu45Zr45Al7Gd3	1.84181	32.4
	Cu50Zr45Al5	1.87925	33.3
	Cu46Zr42Al7Y5	1.82266	29.1
	Cu46Zr44Al7Y3	1.8417	32
	(Cu46Zr42Al7Y5)96Cr4	1.83652	31.2
	(Cu46Zr42Al7Y5)96Sn4	1.78978	34.4
	Cu60Zr20Hf10Ti10	1.90283	36.9
	Cu60Zr29Ti10Sn1	1.88452	36.6
	Ti40Zr25 Ni3Cu12Be20	2.02536	35.5
	Ti45Zr20Be35	2.09436	35.7
	Ti45Zr20Be30Cr5	2.07778	39.2
	Mg65Cu25Tb10	0.872353	19.6
	Mg60Cu25Gd15	0.895347	19.9
	Mg65Cu25Gd10	0.870375	19.3
	(Mg65Cu25Gd10)99Ti1	0.880183	19.9
	(Mg65Cu25Gd10)97Ti3	0.899799	19.1
	(Mg65Cu25Gd10)95Ti5	0.919415	19.8
	(Mg65Cu25Gd10)99Sn1	0.871678	19.4
	(Mg65Cu25Gd10)97Sn3	0.874283	19.9
	Mg58Cu27Y10Zn5	0.907331	21.3
	Mg60Cu25Gd10Zn5	0.877785	20.6
	Mg55Cu25Ag10Gd10	0.942297	23.6
	Mg58.5Cu30.5Y11	0.954613	20.4
	Sc36Al24Co20Y20	1.43852	32.3
	Co58Ta7B35	5.20187	91.5
	Co56Ta9B35	5.21344	93.8
	Fe65.5Cr4Mo4Ga4P12C5B5.5	3.40334	58.5
	Fe48Cr15Mo14C15B6Er2	4.63628	85.8
	Fe60Cr10Mo9C13B6Er2	4.38567	79.2
	Fe64Cr10Mo9C15Er2	4.16026	88.2
	(Fe60Cr10Mo9C13B6Er2)95Ni5	4.29346	76.6
	(Fe60Cr10Mo9C13B6Er298) In2	4.31194	76.3
	(Fe60Cr10Mo9C13B6Er2)98Be2	4.34797	79.2
	(Fe60Cr10Mo9C13B6Er2)95Be5	4.29143	78.8
	(Fe60Cr10Mo9C13B6Er2)98Pb2	4.30797	79.6
	(Fe60Cr10Mo9C13B6Y2)98V2	4.35089	78.1
	Fe41Co7Cr15Mo14C15B6Y2	4.64691	84.1
	Fe68Cr3Mo10P6C10B3	3.87345	67.7
	Fe63Cr3Mo10P12C7B5	3.69215	65.2
	Fe70Mo5Ni5P12.5C5B2.5	3.25344	57.31
	Ni80P20	2.57384	36.7
	Pd39Ni10Cu30P21	2.07716	35.3
	Pd40Ni10Cu30P20	2.06784	35.5
	Pd80P20	1.95713	28.2
	Pd64Ni16P20	2.08047	32.8
	Pd40Ni40P20	2.26549	36.5
	Pd16Ni64P20	2.4505	37.9
	Pd64Fe16P20	2.05809	33.1
	Pd56Fe24P20	2.10856	34.3
	Pd81Si19	2.01588	33.4
	Pd77.5Si16.5Cu6	1.99035	32.9
	Pd79Ag3.5P6Si9.5Ge2	1.92713	31
	Pt60Ni15P25	2.59519	33.8
	Pt57.5Cu14.7Ni5.3P22.5	2.49376	33.3
	Pt74.7Cu1.5Ag0.3P18B4Si1.5	2.88253	32.4
	Hf48Cu29.25Ni9.75Al13	1.94843	43.1
	Hf62Ni9.75Al13	1.68055	41.3
	Hf46Nb2Cu29.25Ni9.75Al13	1.96582	43.1
	Hf49Ta2Cu27.75Ni9.25Al12	1.97566	42.4
	Zr35Ti30Cu8.25Be26.75	2.0552	31.8
	Au49Ag5.5Pd2.3Cu26.9Si16.3	1.86162	26.5
	Ca50Mg20Cu30	0.826995	12.6
	Ca48Mg27Cu25	0.758742	12.2
	Ca65Mg8.54Li9.96Zn16.5	0.413349	9
	Ca65Mg8.31Li9.69Zn17	0.413925	9
	Ca55Mg25Cu20	0.678922	10.81
	(CaCu)75Mg25	0.949295	14.4
	(CaCu)70Mg30	0.917096	14.48
	Zn20Ca20Sr20Yb20Li11Mg9	0.402281	6.3
	Sr60Mg18Zn22	0.371389	7.71
	Sr60Li5Mg15Zn20	0.371497	7.02
	Sr50Mg20Zn20Cu10	0.531327	8.97
	Sr60Mg20Zn15Cu5	0.431838	7.76
	Sr40Yb20Mg20Zn15Cu5	0.442129	7.88
	Sr20Ca20Yb20Mg20Zn20	0.395522	8.89
	Ce60Al15Ni15Cu10	1.34961	18.7
	Ce65Al10Ni10Cu10Nb5	1.34536	11.6
	Ce68Al10Cu20Nb2	1.22141	11.7
	Ce68Al10Cu20Co2	1.21388	11.8
	Ce68Al10Cu20Ni2	1.21445	12
	Ce68Al10Cu20Fe2	1.21165	12.3
	Ce70Al10Ni10Cu10	1.24857	11.5
	Ce70Al10Cu20	1.18269	11.3
	Ce60Al20Cu20	1.22596	14.3
	(Ce0.72Cu0.28)90Al10	1.23101	17.7
	Ce69.8Al10Cu20Co0.2	1.18581	11.5
	Ce69.5Al10Cu20Co0.5	1.19049	11.6
	Ce69Al10Cu20Co1	1.19829	11.68
	(Ce0.72Cu0.28)85Al10Fe5	1.29041	13.9
	(Ce0.72Cu0.28)75Al10Fe15	1.4092	14.1
	Pr55Al25Co20	1.30457	17.36
	Pr55Al12Fe30Cu3	1.39874	18.2
	Pr60Cu20 Ni10Al10	1.26614	13.64
	Pr60Cu17Ni8 Al15	1.22814	14.15
	Pr55Cu17 Ni8Al20	1.25606	16.14
	Pr55Cu14.3 Ni 5.7 Al25	1.21608	17.24
	Pr60Al10Ni10Cu18Fe2	1.27652	13.96
	Pr60Al10Ni10Cu16Fe4	1.2869	14.09
	Pr60Al10Ni10Cu14Fe6	1.29727	14.29
	Pr60Al10Ni10Cu12Fe8	1.30765	16.75
	Pr60Al10Ni10Cu10Fe10	1.31803	17.18
	Pr60Al10Ni10Cu5Fe15	1.34398	17.88
	Pr60Al10Ni10Cu2Fe18	1.35954	18.69
	Pr60Al10Ni10Fe20	1.36992	19.16
	Gd36Y20Al24Co20	1.37857	23.53
	Gd40Y16Al24Co20	1.37808	23.52
	Gd51Al24Co20Zr4Nb1	1.43394	23.25
	Tb55Al25Co20	1.39122	22.8
	Tb36Y20Al24Co20	1.38569	23.98
	Er55Al25 Co20	1.30884	27.08
	Er36Y20Al24Co20	1.33177	26.58
	Er50Y6Al24Co20	1.31186	26.98
	Ho39Al25Co20Y16	1.31228	26.19
	Ho30Al24Co20Y26	1.32544	25.87
	Ho40Al22Co22Y16	1.32881	25.27
	Ho55Al25Co20	1.28161	25.43
	Dy55Al25Co20	1.26188	23.53
	Dy46Y10Al24Co18Fe2	1.27605	24.39
	La55Al25Co20	1.35649	15.41
	La60Al20Co20	1.33329	14.51
	La66Al14Cu10Ni10	1.2453	13.44
	La55Al25Cu10Ni5Co5	1.2949	15.52
	La57.6Al17.5(Cu,Ni)24.9	1.24271	13.93
	La64Al14 (Cu = Ni)22	1.19862	12.48
	La68Al10Cu20Co2	1.19267	12.02
	Tm39Y16Al25Co20	1.24539	29.73
	Tm55Al25Co20	1.18729	25.6
	Tm45Y10Al25Co20	1.2236	27.3
	Tm27.5Y27.5Al25Co20	1.28716	25.8
	Tm40Zr15Al25Co20	1.38459	28
	Tm40Y15Al25Co10Ni10	1.24462	30.4
	Yb62.5Zn15Mg17.5Cu5	0.458685	10.4
	(Ce10La90)68Al10Cu20Co2	1.19479	11.18
	(Ce20La80)68Al10Cu20Co2	1.19691	11.33
	(Ce30La70)68Al10Cu20Co2	1.19903	11.61
	(Ce40La60)68Al10Cu20Co2	1.20115	11.2
	(Ce50La50)68Al10Cu20Co2	1.20327	11.6
	(Ce70La80)68Al10Cu20Co2	1.20752	11.9
	(Ce80La20)68Al10Cu20Co2	1.20964	11.6

## Sheet: Supplementary Figure 7
Supplementary Figure 7a	Composition	Ecoh/R^5	E		Supplementary Figure 7b	chem	ρ0	EGB		Supplementary Figure 7c	Composition	ρ/V	E
	CoCrFeNi	1.35404	225			V	0.0381	0.962192			CoCrFeNi	0.022265	225
	CoCrMnNi	1.31915	222			Nb	0.0336	0.999424			CoCrMnNi	0.0208163	222
	CoFeMnNi	1.30225	205			Mo	0.0409	1.59594			CoFeMnNi	0.02186	205
	AlCoCrFeNiTi0.5	1.15545	187			W	0.0452	2.10838			AlCoCrFeNiTi0.5	0.0186274	187
	AlCoCrFeNiTi	1.20187	181			Ta	0.0372	1.19397			AlCoCrFeNiTi0.5	0.018408	187
	Al1.5CoCrFeNiTi	1.15303	172			Fe	0.0451	1.42716			AlCoCrFeNiTi	0.0176033	181
	Al2CoCrFeNiTi	1.11116	165			Pd	0.0323	0.756855			Al1.5CoCrFeNiTi	0.0169384	172
	Al0.2Co1.5CrFeNi1.5Ti0.5	1.29432	206			Ni	0.041	1.07543			Al2CoCrFeNiTi	0.0163685	165
	AlCoCrFeMo0.1Ni	1.23569	196			Cu	0.034	0.74902			Al0.2Co1.5CrFeNi1.5Ti0.5	0.0206093	206
	Al2CoCrFeMo0.5Ni	1.1348	185			Rh	0.0404	1.25439			AlCoCrFeMo0.1Ni	0.019286	196
	AlCoCrFeNb0.1Ni	1.23245	192			Au	0.0321	0.372736			Al2CoCrFeMo0.5Ni	0.0174277	185
	AlCoCrFeNi	1.30093	194			Ir	0.0487	1.55816			AlCoCrFeNb0.1Ni	0.0192011	192
	Al1.25CoCrFeNi	1.26598	188			Ag	0.0245	0.457219			AlCoCrFeNi	0.0193736	194
	Al1.5CoCrFeNi	1.2342	183			Pt	0.0411	0.74379			Al1.25CoCrFeNi	0.0188777	188
	Al2CoCrFeNi	1.1786	173			Ru	0.0447	1.11941			Al1.5CoCrFeNi	0.0184269	183
	Al2.5CoCrFeNi	1.13154	165			Ti	0.0275	0.364872			Al2CoCrFeNi	0.017638	173
	Al3CoCrFeNi	1.09121	158			Os	0.0524	1.57807			Al2.5CoCrFeNi	0.0169704	165
	CoCrNi	1.40602	229			Sc	0.0174	0.293585			Al3CoCrFeNi	0.0163982	158
	CoCrFeNi	1.35404	225			Zn	0.0268	0.0943877			CoCrNi	0.0215715	229
	CoCrFeNiTi	1.23198	203			Hf	0.0267	0.410914			CoCrFeNi	0.022265	225
	Co1.5CrFeNi1.5Ti0.5	1.32077	211			Y	0.0144	0.215826			CoCrFeNiTi	0.019556	203
	Al0.25CoCrFeNi	1.30774	216			Zr	0.0236	0.313545			Co1.5CrFeNi1.5Ti0.5	0.0210349	211
	Al0.25CoCrFeNi	1.30774	216			Cd	0.0196	0.103191			Al0.25CoCrFeNi	0.0214884	216
	Al0.375CoCrFeNi	1.28657	211								Al0.375CoCrFeNi	0.0211333	211
	Al0.5CoCrFeNi	1.26051	208								Al0.5CoCrFeNi	0.0203714	208
	Al0.75CoCrFeNi	1.224	200								Al0.75CoCrFeNi	0.0197762	200
	Al0.75CoCrFeNi	1.224	200								Al0.875CoCrFeNi	0.0195015	197
	Al0.875CoCrFeNi	1.20715	197								CoCrCuFe	0.0210701	206
	Al0.875CoCrFeNi	1.31975	197								Al0.3CoCrCuFe	0.0202324	194
	Al0.875CoCrFeNi	1.20715	197								Al0.5CoCrCuFe	0.0197359	187
	CoCrCuFe	1.30023	206								Al0.8CoCrCuFe	0.0186689	177
	Al0.3CoCrCuFe	1.24907	194								AlCoCrCuFe	0.0182846	172
	Al0.5CoCrCuFe	1.21875	187								Al1.3CoCrCuFe	0.0177626	165
	Al0.8CoCrCuFe	1.12566	177								Al1.5CoCrCuFe	0.0174462	167
	AlCoCrCuFe	1.10331	172								Al1.8CoCrCuFe	0.0170126	155
	Al1.3CoCrCuFe	1.07295	165								Al2.0CoCrCuFe	0.0167476	152
	Al1.5CoCrCuFe	1.05455	167								Al2.3CoCrCuFe	0.0163816	147
	Al1.8CoCrCuFe	1.02933	155								Al2.5CoCrCuFe	0.0161564	144
	Al2.0CoCrCuFe	1.01391	152								Al2.8CoCrCuFe	0.0159432	140
	Al2.3CoCrCuFe	0.992629	147								Al3.0CoCrCuFe	0.0157437	138
	Al2.5CoCrCuFe	0.97953	144								CoCrCu0.5FeNi	0.0215925	214
	Al2.8CoCrCuFe	0.993603	140								CoCrCuFeNi	0.0210545	206
	Al3.0CoCrCuFe	0.981412	138								CoCrCuFeNi	0.0210545	206
	CoCrCu0.5FeNi	1.34133	214								CoCrCuFeNi	0.0210545	206
	CoCrCuFeNi	1.33116	206								CoCrCuFeNiTi0.5	0.0199332	198
	CoCrCuFeNiTi0.5	1.27776	198								CoCrCuFeNiTi	0.0189988	191
	CoCrCuFeNiTi	1.23326	191								Al0.25CoCrCu0.5FeNiTi0.5	0.0197699	198
	Al0.25CoCrCu0.5FeNiTi0.5	1.24754	198								Al0.25CoCrCu0.75FeNiTi0.5	0.0196082	195
	Al0.25CoCrCu0.75FeNiTi0.5	1.24718	195								Al0.3CoCrCuFeNi	0.0203757	198
	Al0.3CoCrCuFeNi	1.28791	198								Al0.5CoCrCuFeNi	0.0199643	193
	Al0.5CoCrCuFeNi	1.26169	193								Al0.8CoCrCuFeNi	0.0190694	187
	Al0.8CoCrCuFeNi	1.18243	187								AlCoCrCuFeNi	0.0187358	183
	AlCoCrCuFeNi	1.16191	183								AlCoCrCuFeNi	0.0187358	184
	AlCoCrCuFeNi	1.16191	184								AlCoCrCuFeNi	0.0187358	183
	AlCoCrCuFeNi	1.16191	183								AlCoCrCuFeNiTi	0.017296	174
	AlCoCrCuFeNiTi	1.09686	174								AlCoCrCuFeNiV	0.0182715	175
	AlCoCrCuFeNiV	1.1651	175								Al1.3CoCrCuFeNi	0.0182752	178
	Al1.3CoCrCuFeNi	1.13358	178								Al1.5CoCrCuFeNi	0.0179917	174
	Al1.5CoCrCuFeNi	1.11614	174								Al1.8CoCrCuFeNi	0.0175978	170
	Al1.8CoCrCuFeNi	1.09191	170								Al2CoCrCuFeNi	0.0173539	167
	Al2CoCrCuFeNi	1.07691	167								Al2.3CoCrCuFeNi	0.0170132	163
	Al2.3CoCrCuFeNi	1.05595	163								Al2.5CoCrCuFeNi	0.0168011	161
	Al2.5CoCrCuFeNi	1.04291	161								Al2.8CoCrCuFeNi	0.0165773	157
	Al2.8CoCrCuFeNi	1.09498	157								Al3CoCrCuFeNi	0.0163869	153
	Al3CoCrCuFeNi	1.08178	153								Al0.5CoCrCu0.5FeNiTi0.5	0.0189284	192
	Al0.5CoCrCu0.5FeNiTi0.5	1.1879	192								Al0.5CoCrCuFeNiTi0.2	0.0195698	191
	Al0.5CoCrCuFeNiTi0.2	1.24351	191								Al0.5CoCrCuFeNiTi0.4	0.019202	188
	Al0.5CoCrCuFeNiTi0.4	1.22657	188								Al0.5CoCrCuFeNiTi0.6	0.0185374	186
	Al0.5CoCrCuFeNiTi0.6	1.16589	186								Al0.5CoCrCuFeNiTi0.8	0.0182238	184
	Al0.5CoCrCuFeNiTi0.8	1.15131	184								Al0.5CoCrCuFeNiV0.2	0.0197829	191
	Al0.5CoCrCuFeNiV0.2	1.26054	191								Al0.5CoCrCuFeNiV0.4	0.0193353	189
	Al0.5CoCrCuFeNiV0.4	1.21385	189								Al0.75CoCrCu0.25FeNiTi0.5	0.0186034	189
	AlCoCrCuNiTi	1.14654	167								AlCoCrCuNiTi	0.0165636	167
	CoCuFeMnNi	1.28973	190								CoCuFeMnNi	0.0207305	190
	Al0.2CrCuFeNi2	1.29358	199								CrCuFeMoNi	0.0191794	230
	Al0.4CrCuFeNi2	1.26667	194								Al0.2CrCuFeNi2	0.020101	199
	Al0.6CrCuFeNi2	1.24168	190								Al0.4CrCuFeNi2	0.0196921	194
	Al0.8CrCuFeNi2	1.21841	186								Al0.6CrCuFeNi2	0.0193125	190
	AlCrCuFeNi0.6	1.0763	176								Al0.8CrCuFeNi2	0.018959	186
	AlCrCuFeNi0.8	1.09208	177								AlCrCuFeNi0.6	0.0177821	176
	AlCrCuFeNi	1.10659	178								AlCrCuFeNi0.8	0.0179158	177
	AlCrCuFeNi1.2	1.11999	179								AlCrCuFeNi	0.0180389	178
	AlCrCuFeNi1.4	1.13239	180								AlCrCuFeNi1.2	0.0181524	179
	AlCrCuFeNi2	1.16464	182								AlCrCuFeNi1.4	0.0182576	180
	Al1.2CrCuFeNi2	1.14536	178								AlCrCuFeNi2	0.018531	182
	AlCrCuFeNi	1.10659	178								Al1.2CrCuFeNi2	0.0182256	178
	Al20(CoCrCuFeMnNiTiV)80	1.1393	180								Al20(CoCrCuFeMnNiTiV)80	0.0183594	180
	Al40(CoCrCuFeMnNiTiV)60	0.984599	163								Al40(CoCrCuFeMnNiTiV)60	0.0158189	163
	CoCuFeNi	1.34753	188								CrCuFeMnNi	0.0199987	204
	CoCuFeNiSn0.02	1.34241	187								CoCuFeNi	0.0212755	188
	AlCuFeNiTi	1.04066	145								AlCuFeNiTi	0.0158539	145
	Al1.125CuFe0.75NiTi1.125	1.01353	140								Al1.125CuFe0.75NiTi1.125	0.0150796	140
	Al22.5Cu20Fe15Ni20Ti22.5	1.01353	140								AlCuNiTi	0.0137467	129
	AlCuNiTi	1.0013	129								Al0.5CoCrCuFeNiV1.2	0.0189968	182
	Al0.5CoCrCuFeNiV1.2	1.29223	182								Al0.5CoCrCuFeNiV1.4	0.018895	180
	Al0.5CoCrCuFeNiV1.4	1.2891	180								Al0.5CoCrCuFeNiV1.6	0.018799	179
	Al0.5CoCrCuFeNiV1.6	1.28615	179								Al0.5CoCrCuFeNiV1.8	0.0187082	177
	Al0.5CoCrCuFeNiV1.8	1.28335	177								Al0.5CoCrCuFeNiV2.0	0.0186223	176
	Al0.5CoCrCuFeNiV2.0	1.28071	176								AlCoCuFeNi	0.0182067	164
	AlCoCuFeNi	1.16475	164								AlCoCuFeNiTi	0.0166151	156
	AlCoCuFeNiTi	1.08839	156								CuFeNiTiVZr	0.0167786	142
	CuFeNiTiVZr	1.14182	142								Al11.1(CoCrCuFeMnNiTiV)88.9	0.0194289	182
	Al11.1(CoCrCuFeMnNiTiV)88.9	1.1835	182								(CuMnNi)75Zn25	0.0183211	169
	(CuMnNi)75Zn25	1.16087	169								(CuMnNi)80Zn20	0.0188411	171
	(CuMnNi)80Zn20	1.21848	171								(CuMnNi)95Al5	0.0203364	174
	(CuMnNi)95Al5	1.40537	174								AlFeNiTiVZr	0.0137486	132
	AlFeNiTiVZr	1.05824	132								AlCoFeNi	0.0188716	173
	AlCoFeNi	1.33924	173								AlCoFeNiTiVZr	0.0150833	143
	AlCoFeNiTiVZr	1.14392	143								AlCr0.5NbTiV	0.0121034	124
	AlCr0.5NbTiV	0.955125	124								Al0.4Hf0.6NbTaTiZr	0.00890572	110
	Al0.4Hf0.6NbTaTiZr	0.887363	110								Al0.3HfNbTaTiZr	0.00874139	108
	Al0.3HfNbTaTiZr	0.88441	108								Al0.5HfNbTaTiZr	0.00874932	107
	Al0.5HfNbTaTiZr	0.872864	107								Al0.75HfNbTaTiZr	0.00875847	105
	Al0.75HfNbTaTiZr	0.859562	105								AlMo0.5NbTa0.5TiZr	0.00949129	123
	AlMo0.5NbTa0.5TiZr	0.872022	123								Al0.25MoNbTiV	0.0122259	164
	Al0.25MoNbTiV	1.07461	164								Al0.5MoNbTiV	0.0120444	158
	Al0.5MoNbTiV	1.0464	158								Al0.75MoNbTiV	0.0118821	154
	Al0.75MoNbTiV	1.02117	154								AlMoNbTiV	0.0117359	150
	AlMoNbTiV	0.998455	150								Al0.25NbTaTiV	0.0114743	130
	Al0.25NbTaTiV	1.0539	130								Al0.5NbTaTiV	0.0113346	127
	Al0.5NbTaTiV	1.02684	127								AlNbTaTiV	0.0110971	121
	AlNbTaTiV	0.98085	121								Al0.3NbTa0.8Ti1.4V0.2Zr1.3	0.00912018	110
	Al0.3NbTa0.8Ti1.4V0.2Zr1.3	0.8894	110								Al0.5NbTa0.8Ti1.5V0.2Zr	0.00930204	111
	Al0.5NbTa0.8Ti1.5V0.2Zr	0.893719	111								Al0.3NbTaTi1.4Zr1.3	0.0089692	113
	Al0.3NbTaTi1.4Zr1.3	0.915894	113								AlNb1.5Ta0.5Ti1.5Zr0.5	0.00934776	106
	AlNb1.5Ta0.5Ti1.5Zr0.5	0.893172	106								AlNbTiV	0.0109436	105
	AlNbTiV	0.931051	105								AlNbTiV	0.0109436	105
	AlNbTiV	0.931051	105								CrHfNbTiZr	0.0106625	112
	CrHfNbTiZr	0.917502	112								HfMo0.25NbTaTiZr	0.00902243	121
	HfMo0.25NbTaTiZr	0.920822	121								HfMo0.5NbTaTiZr	0.00928983	130
	HfMo0.5NbTaTiZr	0.936606	130								HfMo0.75NbTaTiZr	0.00953398	139
	HfMo0.75NbTaTiZr	0.951018	139								HfMoNbTaTiZr	0.00975778	147
	HfMoNbTaTiZr	0.964228	147								HfMoNbTaTiZr	0.00975778	147
	HfMoNbTaTiZr	0.964228	147								HfMoTaTiZr	0.00959382	155
	HfMoTaTiZr	0.957016	155								HfMoNbZrTi	0.00936715	139
	HfMoNbZrTi	0.941573	139								HfNbTaZr	0.00872243	109
	HfNbTaZr	0.937396	109								Hf0.5Nb0.5Ta0.5Ti1.5Zr	0.00837553	107
	Hf0.5Nb0.5Ta0.5Ti1.5Zr	0.882367	107								HfNbTaTiZr	0.00872829	111
	HfNbTaTiZr	0.923968	111								HfNbTiVZr	0.00948319	128
	HfNbTaTiZr	0.923968	111								HfNbTiZr	0.00798263	92
	HfNbTaTiZr	0.923968	111								MoNbTaV	0.0131698	187
	HfNbTiVZr	0.924799	128								MoNbTaVW	0.0137607	232
	HfNbTiZr	0.859948	92								MoNbTaW	0.0133295	258
	MoNbTaV	1.18379	187								MoNbTiV	0.01243	170
	MoNbTaVW	1.26642	232								MoNbTiV0.25Zr	0.0103448	153
	MoNbTaW	1.28698	258								MoNbTiV0.50Zr	0.0106304	152
	MoNbTiV	1.10634	170								MoNbTiV0.75Zr	0.0108859	150
	MoNbTiV0.25Zr	0.996658	153								MoNbTiV1.0Zr	0.0111159	149
	MoNbTiV0.50Zr	1.00708	152								MoNbTiV1.5Zr	0.0115131	147
	MoNbTiV0.75Zr	1.0164	150								MoNbTiV2.0Zr	0.0118441	146
	MoNbTiV1.0Zr	1.02479	149								MoNbTiV3.0Zr	0.0123643	143
	MoNbTiV1.5Zr	1.03928	147								MoNbTiZr	0.0100235	155
	MoNbTiV2.0Zr	1.05136	146								NbTaTiV	0.0116314	134
	MoNbTiV3.0Zr	1.07034	143								NbTaVW	0.0134746	208
	MoNbTiZr	0.984937	155								NbTiVZr	0.0101685	104
	NbTaTiV	1.08433	134								NbTiV2Zr	0.0112319	109
	NbTaVW	1.26601	208								CoFeNiV	0.020921	187
	NbTiVZr	0.963969	104								CoCrCuFeNiTiVZr	0.0190367	168
	NbTiV2Zr	1.00802	109								CoCrFeMoNiTiVZr	0.01885	193

[truncated: 2 more sheets: Supplementary Figure 8-HEAs, Supplementary Figure 8-BMGs]
